# Supplementary material for: 1-Methyl-2-({[(1-methyl-1H-benzimid­azol-2-yl)meth­yl](phen­yl)amino}­meth­yl)1H-benzimidazol-3-ium picrate
Source: Acta Crystallogr Sect E Struct Rep Online. 2011 Jun 25;67(Pt 7):o1816. doi: 10.1107/S1600536811024275 (PMC3151771; doi:10.1107/S1600536811024275)
Supplement: Supplementary file 1 [file e-67-o1816-sup1.cif]

##############################################################################
#                                                                            #
# This CIF contains the data in a paper accepted for publication in          #
# Acta Crystallographica Section E. It conforms to the requirements of       #
# Notes for Authors for Acta Crystallographica Section E, and has been       #
# peer reviewed under the auspices of the IUCr Commission on Journals.       #
#                                                                            #
# Full details of the Crystallographic Information File format               #
# are given in the paper "The Crystallographic Information File (CIF):       #
# a New Standard Archive File for Crystallography" by S. R. Hall, F. H.      #
# Allen and I. D. Brown [Acta Cryst. (1991), A47, 655-685].                  #
#                                                                            #
# The current version of the core CIF dictionary is obtainable from          #
# ftp://ftp.iucr.org/pub/cif_core.dic.                                       #
#                                                                            #
# Software is freely available for graphical display of the structure(s)     #
# in this CIF. For information consult the CIF software page                 #
# http://www.iucr.org/resources/cif/software.                                #
#                                                                            #
# This file may be used for bona fide research purposes within the           #
# scientific community so long as proper attribution is given to the journal # 
# article from which it was obtained.                                        #
#                                                                            #
##############################################################################
data_global
_audit_creation_method     SHELXL-97
_journal_data_validation_number     ?
_journal_date_recd_electronic     2011-05-30
_journal_date_accepted     2011-06-21
_journal_name_full     'Acta Crystallographica, Section E'
_journal_year     2011
_journal_volume     67
_journal_issue      7
_journal_page_first     o1816
_journal_page_last     o1816
_journal_paper_category     QO
_journal_coeditor_code     LR2014
_publ_contact_author_name     'Huilu Wu'
_publ_contact_author_address
;
 School of Chemical and Biological Engineering
 Lanzhou Jiaotong University
 Lanzhou 730070
 P.R.China
;
_publ_contact_author_email     wuhuilu@163.com
_publ_contact_author_fax     '+86 931 4956512'
_publ_contact_author_phone     '+86 013893117544'
_publ_section_title
;\
1-Methyl-2-({[(1-methyl-1<i>H</i>-benzimidazol-2-yl)methyl](phenyl)amino}\
methyl)1<i>H</i>-benzimidazol-3-ium picrate
;
loop_
    _publ_author_name
    _publ_author_address
    'Bin Liu'
;
School of Chemical and Biological Engineering
Lanzhou Jiaotong University
Lanzhou 730070
People's Republic of China
;
    'Fan Kou'
;
School of Chemical and Biological Engineering
Lanzhou Jiaotong University
Lanzhou 730070
People's Republic of China
;
    'Fei Jia'
;
School of Chemical and Biological Engineering
Lanzhou Jiaotong University
Lanzhou 730070
People's Republic of China
;
    'Jingkui Yuan'
;
School of Chemical and Biological Engineering
Lanzhou Jiaotong University
Lanzhou 730070
People's Republic of China
;
    'Huilu Wu'
;
School of Chemical and Biological Engineering
Lanzhou Jiaotong University
Lanzhou 730070
People's Republic of China
;
data_I
_chemical_name_systematic
;
1-Methyl-2-({[(1-methyl-1<i>H</i>-benzimidazol-2-
yl)methyl](phenyl)amino}methyl)1<i>H</i>-benzimidazol-3-ium picrate
;
_chemical_name_common     ?
_chemical_formula_moiety     'C30 H26 N8 O7'
_chemical_formula_sum     'C30 H26 N8 O7'
_chemical_formula_iupac     'C30 H26 N8 O7'
_chemical_formula_weight     610.59
_chemical_melting_point     ?
_symmetry_cell_setting     triclinic
_symmetry_space_group_name_H-M     'P -1'
loop_
    _symmetry_equiv_pos_as_xyz
    'x, y, z'
    '-x, -y, -z'
_cell_length_a     9.4233(5)
_cell_length_b     12.3523(7)
_cell_length_c     12.5772(7)
_cell_angle_alpha     92.0070(10)
_cell_angle_beta     98.4970(10)
_cell_angle_gamma     103.6850(10)
_cell_volume     1403.07(13)
_cell_formula_units_Z     2
_cell_measurement_reflns_used     5217
_cell_measurement_theta_min     2.99
_cell_measurement_theta_max     25.50
_cell_measurement_temperature     293(2)
_exptl_crystal_description     block
_exptl_crystal_colour     yellow
_exptl_crystal_size_max     0.31
_exptl_crystal_size_mid     0.30
_exptl_crystal_size_min     0.29
_exptl_crystal_density_diffrn     1.445
_exptl_crystal_density_meas     ?
_exptl_crystal_density_method     'not measured'
_exptl_crystal_F_000     636
_exptl_absorpt_coefficient_mu     0.106
_exptl_absorpt_correction_type     multi-scan
_exptl_absorpt_process_details     '(SADABS; Sheldrick, 2001)'
_exptl_absorpt_correction_T_min     0.9678
_exptl_absorpt_correction_T_max     0.9698
_exptl_special_details
;
;
_diffrn_ambient_temperature     293(2)
_diffrn_radiation_type     MoK\a
_diffrn_radiation_wavelength     0.71073
_diffrn_radiation_source     'fine-focus sealed tube'
_diffrn_radiation_monochromator     graphite
_diffrn_measurement_device_type     'Bruker SMART APEX'
_diffrn_measurement_method     \w
_diffrn_detector_area_resol_mean     ?
_diffrn_reflns_number     11689
_diffrn_reflns_av_R_equivalents     0.0251
_diffrn_reflns_av_sigmaI/netI     0.0311
_diffrn_reflns_theta_min     2.99
_diffrn_reflns_theta_max     25.50
_diffrn_reflns_theta_full     25.50
_diffrn_measured_fraction_theta_max     0.997
_diffrn_measured_fraction_theta_full     0.997
_diffrn_reflns_limit_h_min     -11
_diffrn_reflns_limit_h_max     11
_diffrn_reflns_limit_k_min     -14
_diffrn_reflns_limit_k_max     14
_diffrn_reflns_limit_l_min     -15
_diffrn_reflns_limit_l_max     13
_diffrn_standards_number     0
_diffrn_standards_interval_count     0
_diffrn_standards_interval_time     0
_diffrn_standards_decay_%     0
_refine_special_details
;
Refinement of <i>F</i>^2^ against ALL reflections. The weighted <i>R</i>-factor
<i>wR</i> and goodness of fit <i>S</i> are based on <i>F</i>^2^, conventional
<i>R</i>-factors <i>R</i> are based on <i>F</i>, with <i>F</i> set to zero for
negative <i>F</i>^2^. The threshold expression of <i>F</i>^2^ >
\s(<i>F</i>^2^) is used only for calculating <i>R</i>-factors(gt) <i>etc</i>.
and is not relevant to the choice of reflections for refinement.
<i>R</i>-factors based on <i>F</i>^2^ are statistically about twice as large
as those based on <i>F</i>, and <i>R</i>- factors based on ALL data will be
even larger.
;
_reflns_number_total     5217
_reflns_number_gt     3567
_reflns_threshold_expression     I>2\s(I)
_refine_ls_structure_factor_coef     Fsqd
_refine_ls_matrix_type     full
_refine_ls_R_factor_all     0.0923
_refine_ls_R_factor_gt     0.0616
_refine_ls_wR_factor_gt     0.1725
_refine_ls_wR_factor_ref     0.2205
_refine_ls_goodness_of_fit_ref     1.186
_refine_ls_restrained_S_all     1.187
_refine_ls_number_reflns     5217
_refine_ls_number_parameters     411
_refine_ls_number_restraints     1
_refine_ls_hydrogen_treatment     mixed
_refine_ls_weighting_scheme     calc
_refine_ls_weighting_details
         'calc w=1/[\s^2^(Fo^2^)+(0.1022P)^2^+0.6611P] where P=(Fo^2^+2Fc^2^)/3'
_atom_sites_solution_hydrogens     geom
_atom_sites_solution_primary     direct
_atom_sites_solution_secondary     difmap
_refine_ls_shift/su_max     0.000
_refine_ls_shift/su_mean     0.000
_refine_diff_density_max     0.597
_refine_diff_density_min     -0.499
_refine_ls_extinction_method     'SHELXL97 (Sheldrick, 2008)'
_refine_ls_extinction_coef     0.024(4)
_refine_ls_extinction_expression
                                  'Fc^*^=kFc[1+0.001xFc^2^\l^3^/sin(2\q)]^-1/4^'
loop_
    _atom_type_symbol
    _atom_type_description
    _atom_type_scat_dispersion_real
    _atom_type_scat_dispersion_imag
    _atom_type_scat_source
    'C' 'C' 0.0033 0.0016
                         'International Tables Vol C Tables 4.2.6.8 and 6.1.1.4'
    'H' 'H' 0.0000 0.0000
                         'International Tables Vol C Tables 4.2.6.8 and 6.1.1.4'
    'N' 'N' 0.0061 0.0033
                         'International Tables Vol C Tables 4.2.6.8 and 6.1.1.4'
    'O' 'O' 0.0106 0.0060
                         'International Tables Vol C Tables 4.2.6.8 and 6.1.1.4'
_computing_data_collection     'SMART (Bruker, 2001)'
_computing_cell_refinement     'SAINT (Bruker, 2001)'
_computing_data_reduction     'SAINT (Bruker, 2001)'
_computing_structure_solution     'SHELXS97 (Sheldrick, 2008)'
_computing_structure_refinement     'SHELXL97 (Sheldrick, 2008)'
_computing_molecular_graphics     'SHELXTL (Sheldrick, 2008)'
_computing_publication_material     'SHELXTL (Sheldrick, 2008)'
loop_
    _atom_site_type_symbol
    _atom_site_label
    _atom_site_fract_x
    _atom_site_fract_y
    _atom_site_fract_z
    _atom_site_U_iso_or_equiv
    _atom_site_adp_type
    _atom_site_calc_flag
    _atom_site_refinement_flags
    _atom_site_occupancy
    _atom_site_symmetry_multiplicity
    _atom_site_disorder_assembly
    _atom_site_disorder_group
    O O1 0.4994(3) -0.13472(19) 0.29886(19) 0.0706(7) Uani d . 1 1 . .
    O O2 0.2431(4) -0.2821(4) 0.2686(4) 0.172(2) Uani d . 1 1 . .
    O O3 0.0611(3) -0.2466(3) 0.1765(3) 0.1027(10) Uani d . 1 1 . .
    O O4 0.1139(3) 0.0278(2) -0.0786(2) 0.0864(8) Uani d . 1 1 . .
    O O5 0.3145(3) 0.1577(2) -0.0626(2) 0.0874(9) Uani d . 1 1 . .
    O O6 0.7374(3) 0.1381(3) 0.1867(3) 0.1111(12) Uani d . 1 1 . .
    O O7 0.7036(3) 0.0635(3) 0.3324(3) 0.1153(13) Uani d . 1 1 . .
    N N1 0.5570(3) 0.6424(2) 0.67349(18) 0.0486(6) Uani d . 1 1 . .
    N N2 0.7671(2) 0.7189(2) 0.78335(18) 0.0474(6) Uani d . 1 1 . .
    N N3 0.3314(3) 0.4630(2) 0.59716(19) 0.0518(6) Uani d D 1 1 . .
    N N4 0.2023(3) 0.2910(2) 0.6013(2) 0.0530(6) Uani d . 1 1 . .
    N N5 0.4792(3) 0.46665(19) 0.81228(19) 0.0481(6) Uani d . 1 1 . .
    N N6 0.1909(3) -0.2216(2) 0.2111(3) 0.0674(8) Uani d . 1 1 . .
    N N7 0.2401(3) 0.0720(2) -0.0337(2) 0.0610(7) Uani d . 1 1 . .
    N N8 0.6589(3) 0.0772(2) 0.2407(2) 0.0643(7) Uani d . 1 1 . .
    C C1 0.6137(3) 0.7487(2) 0.6418(2) 0.0465(7) Uani d . 1 1 . .
    C C2 0.5602(4) 0.8062(3) 0.5586(2) 0.0570(8) Uani d . 1 1 . .
    H H2A 0.4724 0.7746 0.5123 0.068 Uiso calc R 1 1 . .
    C C3 0.6420(4) 0.9119(3) 0.5471(3) 0.0650(9) Uani d . 1 1 . .
    H H3A 0.6086 0.9527 0.4922 0.078 Uiso calc R 1 1 . .
    C C4 0.7734(4) 0.9591(3) 0.6158(3) 0.0658(9) Uani d . 1 1 . .
    H H4A 0.8254 1.0309 0.6056 0.079 Uiso calc R 1 1 . .
    C C5 0.8294(4) 0.9035(3) 0.6984(3) 0.0593(8) Uani d . 1 1 . .
    H H5A 0.9181 0.9353 0.7436 0.071 Uiso calc R 1 1 . .
    C C6 0.7461(3) 0.7972(2) 0.7104(2) 0.0476(7) Uani d . 1 1 . .
    C C7 0.6516(3) 0.6286(2) 0.7579(2) 0.0467(7) Uani d . 1 1 . .
    C C8 0.6330(3) 0.5244(3) 0.8170(2) 0.0506(7) Uani d . 1 1 . .
    H H8A 0.6844 0.4747 0.7862 0.061 Uiso calc R 1 1 . .
    H H8B 0.6782 0.5435 0.8918 0.061 Uiso calc R 1 1 . .
    C C9 0.4206(3) 0.3610(2) 0.7497(2) 0.0542(7) Uani d . 1 1 . .
    H H9A 0.3671 0.3075 0.7934 0.065 Uiso calc R 1 1 . .
    H H9B 0.5019 0.3328 0.7306 0.065 Uiso calc R 1 1 . .
    C C10 0.3194(3) 0.3709(2) 0.6493(2) 0.0496(7) Uani d . 1 1 . .
    C C11 0.1347(3) 0.3364(3) 0.5125(2) 0.0532(7) Uani d . 1 1 . .
    C C12 0.0087(4) 0.2915(3) 0.4368(3) 0.0662(9) Uani d . 1 1 . .
    H H12A -0.0465 0.2185 0.4375 0.079 Uiso calc R 1 1 . .
    C C13 -0.0292(4) 0.3618(4) 0.3608(3) 0.0736(11) Uani d . 1 1 . .
    H H13A -0.1131 0.3356 0.3090 0.088 Uiso calc R 1 1 . .
    C C14 0.0544(4) 0.4711(3) 0.3591(3) 0.0696(9) Uani d . 1 1 . .
    H H14A 0.0251 0.5157 0.3062 0.084 Uiso calc R 1 1 . .
    C C15 0.1784(4) 0.5142(3) 0.4334(2) 0.0593(8) Uani d . 1 1 . .
    H H15A 0.2341 0.5870 0.4321 0.071 Uiso calc R 1 1 . .
    C C16 0.2174(3) 0.4447(3) 0.5106(2) 0.0506(7) Uani d . 1 1 . .
    C C17 0.8923(3) 0.7329(3) 0.8698(3) 0.0642(9) Uani d . 1 1 . .
    H H17A 0.8817 0.6669 0.9089 0.096 Uiso calc R 1 1 . .
    H H17B 0.8956 0.7960 0.9178 0.096 Uiso calc R 1 1 . .
    H H17C 0.9823 0.7452 0.8399 0.096 Uiso calc R 1 1 . .
    C C18 0.1542(4) 0.1791(3) 0.6371(3) 0.0715(10) Uani d . 1 1 . .
    H H18A 0.2203 0.1705 0.7003 0.107 Uiso calc R 1 1 . .
    H H18B 0.1548 0.1247 0.5809 0.107 Uiso calc R 1 1 . .
    H H18C 0.0558 0.1685 0.6537 0.107 Uiso calc R 1 1 . .
    C C19 0.3877(3) 0.5143(2) 0.8665(2) 0.0434(6) Uani d . 1 1 . .
    C C20 0.4428(3) 0.6143(2) 0.9302(2) 0.0495(7) Uani d . 1 1 . .
    H H20A 0.5427 0.6500 0.9368 0.059 Uiso calc R 1 1 . .
    C C21 0.3521(4) 0.6609(3) 0.9831(2) 0.0564(8) Uani d . 1 1 . .
    H H21A 0.3918 0.7272 1.0260 0.068 Uiso calc R 1 1 . .
    C C22 0.2039(4) 0.6114(3) 0.9739(3) 0.0590(8) Uani d . 1 1 . .
    H H22A 0.1425 0.6441 1.0088 0.071 Uiso calc R 1 1 . .
    C C23 0.1481(3) 0.5121(3) 0.9119(2) 0.0601(8) Uani d . 1 1 . .
    H H23A 0.0478 0.4776 0.9052 0.072 Uiso calc R 1 1 . .
    C C24 0.2373(3) 0.4627(3) 0.8597(2) 0.0530(7) Uani d . 1 1 . .
    H H24A 0.1975 0.3947 0.8197 0.064 Uiso calc R 1 1 . .
    C C25 0.4378(3) -0.0849(2) 0.2298(2) 0.0489(7) Uani d . 1 1 . .
    C C26 0.2853(3) -0.1251(2) 0.1753(2) 0.0482(7) Uani d . 1 1 . .
    C C27 0.2223(3) -0.0748(2) 0.0922(2) 0.0504(7) Uani d . 1 1 . .
    H H27A 0.1246 -0.1048 0.0603 0.060 Uiso calc R 1 1 . .
    C C28 0.3037(3) 0.0202(2) 0.0560(2) 0.0498(7) Uani d . 1 1 . .
    C C29 0.4476(3) 0.0692(2) 0.1063(2) 0.0515(7) Uani d . 1 1 . .
    H H29A 0.5011 0.1347 0.0827 0.062 Uiso calc R 1 1 . .
    C C30 0.5096(3) 0.0199(2) 0.1907(2) 0.0483(7) Uani d . 1 1 . .
    H H3N 0.398(2) 0.5313(13) 0.606(2) 0.046(8) Uiso d D 1 1 . .
loop_
    _atom_site_aniso_label
    _atom_site_aniso_U_11
    _atom_site_aniso_U_22
    _atom_site_aniso_U_33
    _atom_site_aniso_U_12
    _atom_site_aniso_U_13
    _atom_site_aniso_U_23
    O1 0.0762(15) 0.0589(14) 0.0696(15) 0.0146(12) -0.0099(12) 0.0146(11)
    O2 0.103(3) 0.148(4) 0.237(5) -0.016(2) -0.012(3) 0.137(4)
    O3 0.0588(17) 0.091(2) 0.148(3) -0.0060(15) 0.0184(17) 0.032(2)
    O4 0.0647(16) 0.102(2) 0.0810(18) 0.0148(15) -0.0184(13) 0.0133(15)
    O5 0.0880(19) 0.0789(18) 0.0841(18) 0.0042(15) -0.0026(15) 0.0349(15)
    O6 0.0684(18) 0.127(3) 0.109(2) -0.0245(18) -0.0051(16) 0.034(2)
    O7 0.089(2) 0.126(3) 0.090(2) -0.0287(18) -0.0357(17) 0.0316(19)
    N1 0.0416(12) 0.0545(14) 0.0457(13) 0.0069(10) 0.0007(10) 0.0083(11)
    N2 0.0387(12) 0.0566(14) 0.0438(12) 0.0090(11) 0.0010(10) 0.0047(11)
    N3 0.0533(14) 0.0481(14) 0.0470(13) 0.0038(12) 0.0006(11) 0.0011(11)
    N4 0.0505(14) 0.0464(14) 0.0586(15) 0.0070(11) 0.0069(11) -0.0036(11)
    N5 0.0462(13) 0.0451(13) 0.0483(13) 0.0065(10) 0.0004(10) 0.0049(10)
    N6 0.0639(19) 0.0519(16) 0.083(2) 0.0054(14) 0.0122(15) 0.0138(14)
    N7 0.0594(17) 0.0658(18) 0.0556(15) 0.0177(14) -0.0016(13) 0.0062(13)
    N8 0.0553(16) 0.0602(17) 0.0666(18) 0.0007(13) -0.0038(14) 0.0076(14)
    C1 0.0437(15) 0.0498(16) 0.0436(14) 0.0078(12) 0.0049(12) 0.0041(12)
    C2 0.0579(18) 0.0584(19) 0.0509(17) 0.0108(15) 0.0004(14) 0.0092(14)
    C3 0.076(2) 0.062(2) 0.0574(19) 0.0149(17) 0.0125(16) 0.0160(16)
    C4 0.074(2) 0.0530(19) 0.065(2) 0.0019(16) 0.0152(17) 0.0096(16)
    C5 0.0535(18) 0.0581(19) 0.0586(18) 0.0002(15) 0.0077(14) -0.0010(15)
    C6 0.0457(15) 0.0509(16) 0.0445(15) 0.0085(13) 0.0080(12) 0.0009(12)
    C7 0.0410(14) 0.0563(17) 0.0422(14) 0.0107(13) 0.0059(12) 0.0055(12)
    C8 0.0403(15) 0.0588(18) 0.0517(16) 0.0119(13) 0.0034(12) 0.0088(13)
    C9 0.0579(18) 0.0468(16) 0.0562(17) 0.0133(14) 0.0033(14) 0.0039(13)
    C10 0.0512(16) 0.0458(16) 0.0497(16) 0.0097(13) 0.0051(13) 0.0010(13)
    C11 0.0478(16) 0.0621(19) 0.0482(16) 0.0119(14) 0.0077(13) -0.0079(14)
    C12 0.0513(18) 0.072(2) 0.068(2) 0.0075(16) 0.0015(16) -0.0176(18)
    C13 0.0528(19) 0.104(3) 0.056(2) 0.016(2) -0.0061(15) -0.016(2)
    C14 0.063(2) 0.091(3) 0.0509(18) 0.0170(19) 0.0001(15) -0.0035(17)
    C15 0.0578(18) 0.069(2) 0.0472(16) 0.0122(16) 0.0023(14) 0.0031(15)
    C16 0.0464(15) 0.0592(18) 0.0426(15) 0.0085(14) 0.0041(12) -0.0008(13)
    C17 0.0467(17) 0.077(2) 0.0596(19) 0.0074(16) -0.0080(14) 0.0044(16)
    C18 0.065(2) 0.054(2) 0.088(3) -0.0007(16) 0.0122(18) 0.0033(18)
    C19 0.0437(14) 0.0461(15) 0.0377(13) 0.0076(12) 0.0016(11) 0.0093(11)
    C20 0.0467(15) 0.0487(16) 0.0499(16) 0.0047(13) 0.0078(13) 0.0104(13)
    C21 0.066(2) 0.0519(17) 0.0505(17) 0.0102(15) 0.0121(14) 0.0113(14)
    C22 0.0565(18) 0.074(2) 0.0513(17) 0.0221(16) 0.0133(14) 0.0115(16)
    C23 0.0446(16) 0.081(2) 0.0498(17) 0.0056(16) 0.0070(13) 0.0132(16)
    C24 0.0460(16) 0.0573(18) 0.0478(16) 0.0000(14) 0.0015(13) 0.0084(13)
    C25 0.0546(17) 0.0440(15) 0.0469(15) 0.0132(13) 0.0029(13) 0.0018(12)
    C26 0.0486(16) 0.0398(15) 0.0540(16) 0.0061(12) 0.0086(13) 0.0040(12)
    C27 0.0421(15) 0.0465(16) 0.0571(17) 0.0052(12) 0.0022(13) -0.0050(13)
    C28 0.0486(16) 0.0528(17) 0.0463(15) 0.0130(13) 0.0006(12) 0.0049(13)
    C29 0.0535(17) 0.0479(16) 0.0508(16) 0.0087(13) 0.0069(13) 0.0049(13)
    C30 0.0422(15) 0.0466(16) 0.0519(16) 0.0073(12) 0.0008(12) 0.0022(13)
_geom_special_details
;
All e.s.d.'s (except the e.s.d. in the dihedral angle between two l.s. planes)
are estimated using the full covariance matrix. The cell e.s.d.'s are taken
into account individually in the estimation of e.s.d.'s in distances, angles
and torsion angles; correlations between e.s.d.'s in cell parameters are only
used when they are defined by crystal symmetry. An approximate (isotropic)
treatment of cell e.s.d.'s is used for estimating e.s.d.'s involving l.s.
planes.
;
loop_
    _geom_bond_atom_site_label_1
    _geom_bond_atom_site_label_2
    _geom_bond_site_symmetry_2
    _geom_bond_distance
    _geom_bond_publ_flag
    O1 C25 . 1.236(3) ?
    O2 N6 . 1.196(4) ?
    O3 N6 . 1.198(4) ?
    O4 N7 . 1.227(3) ?
    O5 N7 . 1.222(4) ?
    O6 N8 . 1.223(4) ?
    O7 N8 . 1.199(4) ?
    N1 C7 . 1.326(3) ?
    N1 C1 . 1.391(4) ?
    N2 C7 . 1.353(4) ?
    N2 C6 . 1.384(4) ?
    N2 C17 . 1.455(4) ?
    N3 C10 . 1.322(4) ?
    N3 C16 . 1.383(4) ?
    N3 H3N . 0.916(10) ?
    N4 C10 . 1.343(4) ?
    N4 C11 . 1.403(4) ?
    N4 C18 . 1.458(4) ?
    N5 C19 . 1.393(4) ?
    N5 C9 . 1.444(4) ?
    N5 C8 . 1.447(4) ?
    N6 C26 . 1.438(4) ?
    N7 C28 . 1.440(4) ?
    N8 C30 . 1.453(4) ?
    C1 C2 . 1.385(4) ?
    C1 C6 . 1.397(4) ?
    C2 C3 . 1.374(5) ?
    C2 H2A . 0.9300 ?
    C3 C4 . 1.388(5) ?
    C3 H3A . 0.9300 ?
    C4 C5 . 1.374(5) ?
    C4 H4A . 0.9300 ?
    C5 C6 . 1.387(4) ?
    C5 H5A . 0.9300 ?
    C7 C8 . 1.495(4) ?
    C8 H8A . 0.9700 ?
    C8 H8B . 0.9700 ?
    C9 C10 . 1.494(4) ?
    C9 H9A . 0.9700 ?
    C9 H9B . 0.9700 ?
    C11 C16 . 1.383(4) ?
    C11 C12 . 1.393(4) ?
    C12 C13 . 1.378(5) ?
    C12 H12A . 0.9300 ?
    C13 C14 . 1.395(5) ?
    C13 H13A . 0.9300 ?
    C14 C15 . 1.368(4) ?
    C14 H14A . 0.9300 ?
    C15 C16 . 1.385(4) ?
    C15 H15A . 0.9300 ?
    C17 H17A . 0.9600 ?
    C17 H17B . 0.9600 ?
    C17 H17C . 0.9600 ?
    C18 H18A . 0.9600 ?
    C18 H18B . 0.9600 ?
    C18 H18C . 0.9600 ?
    C19 C20 . 1.393(4) ?
    C19 C24 . 1.398(4) ?
    C20 C21 . 1.371(4) ?
    C20 H20A . 0.9300 ?
    C21 C22 . 1.372(4) ?
    C21 H21A . 0.9300 ?
    C22 C23 . 1.377(5) ?
    C22 H22A . 0.9300 ?
    C23 C24 . 1.373(5) ?
    C23 H23A . 0.9300 ?
    C24 H24A . 0.9300 ?
    C25 C30 . 1.450(4) ?
    C25 C26 . 1.460(4) ?
    C26 C27 . 1.366(4) ?
    C27 C28 . 1.374(4) ?
    C27 H27A . 0.9300 ?
    C28 C29 . 1.392(4) ?
    C29 C30 . 1.368(4) ?
    C29 H29A . 0.9300 ?
loop_
    _geom_angle_atom_site_label_1
    _geom_angle_atom_site_label_2
    _geom_angle_atom_site_label_3
    _geom_angle_site_symmetry_1
    _geom_angle_site_symmetry_3
    _geom_angle
    _geom_angle_publ_flag
    C7 N1 C1 . . 106.1(2) ?
    C7 N2 C6 . . 107.3(2) ?
    C7 N2 C17 . . 127.3(3) ?
    C6 N2 C17 . . 125.4(3) ?
    C10 N3 C16 . . 108.6(3) ?
    C10 N3 H3N . . 133.7(18) ?
    C16 N3 H3N . . 117.7(18) ?
    C10 N4 C11 . . 107.1(2) ?
    C10 N4 C18 . . 125.8(3) ?
    C11 N4 C18 . . 127.1(3) ?
    C19 N5 C9 . . 120.3(2) ?
    C19 N5 C8 . . 119.8(2) ?
    C9 N5 C8 . . 119.9(3) ?
    O2 N6 O3 . . 119.6(3) ?
    O2 N6 C26 . . 120.2(3) ?
    O3 N6 C26 . . 120.0(3) ?
    O5 N7 O4 . . 122.7(3) ?
    O5 N7 C28 . . 118.7(3) ?
    O4 N7 C28 . . 118.6(3) ?
    O7 N8 O6 . . 121.3(3) ?
    O7 N8 C30 . . 120.3(3) ?
    O6 N8 C30 . . 118.4(3) ?
    C2 C1 N1 . . 130.7(3) ?
    C2 C1 C6 . . 120.7(3) ?
    N1 C1 C6 . . 108.6(2) ?
    C3 C2 C1 . . 117.4(3) ?
    C3 C2 H2A . . 121.3 ?
    C1 C2 H2A . . 121.3 ?
    C2 C3 C4 . . 121.4(3) ?
    C2 C3 H3A . . 119.3 ?
    C4 C3 H3A . . 119.3 ?
    C5 C4 C3 . . 122.4(3) ?
    C5 C4 H4A . . 118.8 ?
    C3 C4 H4A . . 118.8 ?
    C4 C5 C6 . . 116.2(3) ?
    C4 C5 H5A . . 121.9 ?
    C6 C5 H5A . . 121.9 ?
    N2 C6 C5 . . 132.0(3) ?
    N2 C6 C1 . . 106.0(2) ?
    C5 C6 C1 . . 122.0(3) ?
    N1 C7 N2 . . 112.1(2) ?
    N1 C7 C8 . . 123.7(3) ?
    N2 C7 C8 . . 124.2(2) ?
    N5 C8 C7 . . 112.6(2) ?
    N5 C8 H8A . . 109.1 ?
    C7 C8 H8A . . 109.1 ?
    N5 C8 H8B . . 109.1 ?
    C7 C8 H8B . . 109.1 ?
    H8A C8 H8B . . 107.8 ?
    N5 C9 C10 . . 112.1(2) ?
    N5 C9 H9A . . 109.2 ?
    C10 C9 H9A . . 109.2 ?
    N5 C9 H9B . . 109.2 ?
    C10 C9 H9B . . 109.2 ?
    H9A C9 H9B . . 107.9 ?
    N3 C10 N4 . . 110.6(3) ?
    N3 C10 C9 . . 123.7(3) ?
    N4 C10 C9 . . 125.7(3) ?
    C16 C11 C12 . . 121.9(3) ?
    C16 C11 N4 . . 106.7(2) ?
    C12 C11 N4 . . 131.4(3) ?
    C13 C12 C11 . . 116.0(3) ?
    C13 C12 H12A . . 122.0 ?
    C11 C12 H12A . . 122.0 ?
    C12 C13 C14 . . 122.0(3) ?
    C12 C13 H13A . . 119.0 ?
    C14 C13 H13A . . 119.0 ?
    C15 C14 C13 . . 121.5(3) ?
    C15 C14 H14A . . 119.2 ?
    C13 C14 H14A . . 119.2 ?
    C14 C15 C16 . . 117.1(3) ?
    C14 C15 H15A . . 121.5 ?
    C16 C15 H15A . . 121.5 ?
    C11 C16 N3 . . 107.0(3) ?
    C11 C16 C15 . . 121.5(3) ?
    N3 C16 C15 . . 131.5(3) ?
    N2 C17 H17A . . 109.5 ?
    N2 C17 H17B . . 109.5 ?
    H17A C17 H17B . . 109.5 ?
    N2 C17 H17C . . 109.5 ?
    H17A C17 H17C . . 109.5 ?
    H17B C17 H17C . . 109.5 ?
    N4 C18 H18A . . 109.5 ?
    N4 C18 H18B . . 109.5 ?
    H18A C18 H18B . . 109.5 ?
    N4 C18 H18C . . 109.5 ?
    H18A C18 H18C . . 109.5 ?
    H18B C18 H18C . . 109.5 ?
    N5 C19 C20 . . 121.3(2) ?
    N5 C19 C24 . . 121.1(3) ?
    C20 C19 C24 . . 117.6(3) ?
    C21 C20 C19 . . 121.1(3) ?
    C21 C20 H20A . . 119.5 ?
    C19 C20 H20A . . 119.5 ?
    C20 C21 C22 . . 121.1(3) ?
    C20 C21 H21A . . 119.5 ?
    C22 C21 H21A . . 119.5 ?
    C21 C22 C23 . . 118.5(3) ?
    C21 C22 H22A . . 120.7 ?
    C23 C22 H22A . . 120.7 ?
    C24 C23 C22 . . 121.5(3) ?
    C24 C23 H23A . . 119.3 ?
    C22 C23 H23A . . 119.3 ?
    C23 C24 C19 . . 120.3(3) ?
    C23 C24 H24A . . 119.9 ?
    C19 C24 H24A . . 119.9 ?
    O1 C25 C30 . . 124.1(3) ?
    O1 C25 C26 . . 124.5(3) ?
    C30 C25 C26 . . 111.4(2) ?
    C27 C26 N6 . . 116.3(3) ?
    C27 C26 C25 . . 124.1(3) ?
    N6 C26 C25 . . 119.6(3) ?
    C26 C27 C28 . . 119.8(3) ?
    C26 C27 H27A . . 120.1 ?
    C28 C27 H27A . . 120.1 ?
    C27 C28 C29 . . 120.8(3) ?
    C27 C28 N7 . . 120.4(3) ?
    C29 C28 N7 . . 118.8(3) ?
    C30 C29 C28 . . 119.3(3) ?
    C30 C29 H29A . . 120.4 ?
    C28 C29 H29A . . 120.4 ?
    C29 C30 C25 . . 124.3(3) ?
    C29 C30 N8 . . 116.1(3) ?
    C25 C30 N8 . . 119.5(2) ?
loop_
    _geom_torsion_atom_site_label_1
    _geom_torsion_atom_site_label_2
    _geom_torsion_atom_site_label_3
    _geom_torsion_atom_site_label_4
    _geom_torsion_site_symmetry_1
    _geom_torsion_site_symmetry_2
    _geom_torsion_site_symmetry_3
    _geom_torsion_site_symmetry_4
    _geom_torsion
    _geom_torsion_publ_flag
    C7 N1 C1 C2 . . . . -179.9(3) ?
    C7 N1 C1 C6 . . . . 0.3(3) ?
    N1 C1 C2 C3 . . . . 180.0(3) ?
    C6 C1 C2 C3 . . . . -0.3(5) ?
    C1 C2 C3 C4 . . . . 0.3(5) ?
    C2 C3 C4 C5 . . . . 0.2(6) ?
    C3 C4 C5 C6 . . . . -0.7(5) ?
    C7 N2 C6 C5 . . . . -179.6(3) ?
    C17 N2 C6 C5 . . . . -0.2(5) ?
    C7 N2 C6 C1 . . . . 0.1(3) ?
    C17 N2 C6 C1 . . . . 179.4(3) ?
    C4 C5 C6 N2 . . . . -179.6(3) ?
    C4 C5 C6 C1 . . . . 0.8(5) ?
    C2 C1 C6 N2 . . . . 180.0(3) ?
    N1 C1 C6 N2 . . . . -0.2(3) ?
    C2 C1 C6 C5 . . . . -0.3(5) ?
    N1 C1 C6 C5 . . . . 179.5(3) ?
    C1 N1 C7 N2 . . . . -0.2(3) ?
    C1 N1 C7 C8 . . . . -179.6(3) ?
    C6 N2 C7 N1 . . . . 0.1(3) ?
    C17 N2 C7 N1 . . . . -179.2(3) ?
    C6 N2 C7 C8 . . . . 179.5(3) ?
    C17 N2 C7 C8 . . . . 0.1(5) ?
    C19 N5 C8 C7 . . . . -68.7(3) ?
    C9 N5 C8 C7 . . . . 110.1(3) ?
    N1 C7 C8 N5 . . . . -29.1(4) ?
    N2 C7 C8 N5 . . . . 151.6(3) ?
    C19 N5 C9 C10 . . . . 70.9(3) ?
    C8 N5 C9 C10 . . . . -107.9(3) ?
    C16 N3 C10 N4 . . . . 0.3(3) ?
    C16 N3 C10 C9 . . . . -177.8(3) ?
    C11 N4 C10 N3 . . . . -0.4(3) ?
    C18 N4 C10 N3 . . . . -179.3(3) ?
    C11 N4 C10 C9 . . . . 177.6(3) ?
    C18 N4 C10 C9 . . . . -1.3(5) ?
    N5 C9 C10 N3 . . . . 29.2(4) ?
    N5 C9 C10 N4 . . . . -148.6(3) ?
    C10 N4 C11 C16 . . . . 0.4(3) ?
    C18 N4 C11 C16 . . . . 179.3(3) ?
    C10 N4 C11 C12 . . . . -178.4(3) ?
    C18 N4 C11 C12 . . . . 0.4(5) ?
    C16 C11 C12 C13 . . . . -0.6(5) ?
    N4 C11 C12 C13 . . . . 178.1(3) ?
    C11 C12 C13 C14 . . . . 0.6(5) ?
    C12 C13 C14 C15 . . . . -0.2(6) ?
    C13 C14 C15 C16 . . . . -0.1(5) ?
    C12 C11 C16 N3 . . . . 178.7(3) ?
    N4 C11 C16 N3 . . . . -0.3(3) ?
    C12 C11 C16 C15 . . . . 0.3(5) ?
    N4 C11 C16 C15 . . . . -178.7(3) ?
    C10 N3 C16 C11 . . . . 0.0(3) ?
    C10 N3 C16 C15 . . . . 178.2(3) ?
    C14 C15 C16 C11 . . . . 0.1(5) ?
    C14 C15 C16 N3 . . . . -177.9(3) ?
    C9 N5 C19 C20 . . . . 177.9(2) ?
    C8 N5 C19 C20 . . . . -3.3(4) ?
    C9 N5 C19 C24 . . . . -1.5(4) ?
    C8 N5 C19 C24 . . . . 177.3(2) ?
    N5 C19 C20 C21 . . . . 179.8(3) ?
    C24 C19 C20 C21 . . . . -0.8(4) ?
    C19 C20 C21 C22 . . . . -0.9(4) ?
    C20 C21 C22 C23 . . . . 1.3(4) ?
    C21 C22 C23 C24 . . . . -0.1(5) ?
    C22 C23 C24 C19 . . . . -1.6(4) ?
    N5 C19 C24 C23 . . . . -178.6(3) ?
    C20 C19 C24 C23 . . . . 2.0(4) ?
    O2 N6 C26 C27 . . . . 166.1(4) ?
    O3 N6 C26 C27 . . . . -8.0(5) ?
    O2 N6 C26 C25 . . . . -15.6(6) ?
    O3 N6 C26 C25 . . . . 170.3(3) ?
    O1 C25 C26 C27 . . . . -173.8(3) ?
    C30 C25 C26 C27 . . . . 4.8(4) ?
    O1 C25 C26 N6 . . . . 8.0(5) ?
    C30 C25 C26 N6 . . . . -173.4(3) ?
    N6 C26 C27 C28 . . . . 177.7(3) ?
    C25 C26 C27 C28 . . . . -0.6(5) ?
    C26 C27 C28 C29 . . . . -3.1(5) ?
    C26 C27 C28 N7 . . . . 178.0(3) ?
    O5 N7 C28 C27 . . . . 178.6(3) ?
    O4 N7 C28 C27 . . . . -2.1(5) ?
    O5 N7 C28 C29 . . . . -0.3(4) ?
    O4 N7 C28 C29 . . . . 179.1(3) ?
    C27 C28 C29 C30 . . . . 1.9(5) ?
    N7 C28 C29 C30 . . . . -179.2(3) ?
    C28 C29 C30 C25 . . . . 3.1(5) ?
    C28 C29 C30 N8 . . . . -178.6(3) ?
    O1 C25 C30 C29 . . . . 172.5(3) ?
    C26 C25 C30 C29 . . . . -6.1(4) ?
    O1 C25 C30 N8 . . . . -5.7(5) ?
    C26 C25 C30 N8 . . . . 175.7(3) ?
    O7 N8 C30 C29 . . . . 155.6(4) ?
    O6 N8 C30 C29 . . . . -25.2(5) ?
    O7 N8 C30 C25 . . . . -26.1(5) ?
    O6 N8 C30 C25 . . . . 153.1(3) ?
loop_
    _geom_hbond_atom_site_label_D
    _geom_hbond_atom_site_label_H
    _geom_hbond_atom_site_label_A
    _geom_hbond_site_symmetry_A
    _geom_hbond_distance_DH
    _geom_hbond_distance_HA
    _geom_hbond_distance_DA
    _geom_hbond_angle_DHA
    N3 H3N N1 . 0.916 1.848 2.715(8) 157
