# Supplementary material for: 1-Methyl-2-({[(1-methyl-1H-benzimid­azol-2-yl)meth­yl](phen­yl)amino}­meth­yl)1H-benzimidazol-3-ium picrate
Source: Acta Crystallogr Sect E Struct Rep Online. 2011 Jun 25;67(Pt 7):o1816. doi: 10.1107/S1600536811024275 (PMC3151771; doi:10.1107/S1600536811024275)
Supplement: Supplementary file 2 [file e-67-o1816-Isup2.hkl]

# 
# h,k,l, Fc-squared, Fo-squared, sigma(Fo-squared) and status flag 
# 
data_I
_shelx_title ' AA in P-1' 
_shelx_refln_list_code          4 
_shelx_F_calc_maximum      282.32 
_exptl_crystal_F_000       636.00 
_reflns_d_resolution_high  0.8255 
 
loop_ 
 _symmetry_equiv_pos_as_xyz 
 'x, y, z' 
 '-x, -y, -z' 
 
_cell_length_a     9.4233 
_cell_length_b    12.3523 
_cell_length_c    12.5772 
_cell_angle_alpha  92.007 
_cell_angle_beta   98.497 
_cell_angle_gamma 103.685 
 
_shelx_F_squared_multiplier     1.000 
 
loop_ 
 _refln_index_h 
 _refln_index_k 
 _refln_index_l 
 _refln_F_squared_calc 
 _refln_F_squared_meas 
 _refln_F_squared_sigma 
 _refln_observed_status 
   2   0   0     5529.67     5496.83     63.84 o 
   3   0   0      342.74      339.82      9.46 o 
   4   0   0      609.91      547.36     20.34 o 
   5   0   0       16.73       13.74      2.35 o 
   6   0   0       17.78       15.48      1.39 o 
   7   0   0       94.05       90.61      2.94 o 
   8   0   0        1.61        0.20      0.81 o 
   9   0   0       75.74       90.88      3.61 o 
  10   0   0       20.63        0.64      1.50 o 
 -11   1   0        0.12        0.70      1.36 o 
 -10   1   0       62.54       69.19      3.85 o 
  -9   1   0        2.64        4.18      1.55 o 
  -8   1   0        9.15        4.98      1.19 o 
  -7   1   0        4.94        3.94      1.42 o 
  -6   1   0      173.03      172.99      2.64 o 
  -5   1   0     1890.60     1833.92     17.86 o 
  -4   1   0        9.94       18.60      0.73 o 
  -3   1   0      107.85       96.21      1.13 o 
  -2   1   0     1759.66     1689.50     13.19 o 
   1   1   0     4144.30     3900.56     41.27 o 
   2   1   0      375.51      385.93      3.91 o 
   3   1   0      804.50      675.35      7.69 o 
   4   1   0     1634.76     1563.79     17.96 o 
   5   1   0      318.56      391.23      5.41 o 
   6   1   0        1.74        0.39      0.83 o 
   7   1   0      119.36      117.85      4.85 o 
   8   1   0       26.12       28.33      1.95 o 
   9   1   0       15.23       15.22      2.13 o 
  10   1   0        1.94        5.03      3.22 o 
 -11   2   0        6.55        2.48      1.88 o 
 -10   2   0       13.21       14.87      4.53 o 
  -9   2   0        0.69        0.59      1.00 o 
  -8   2   0       27.65       28.49      1.65 o 
  -7   2   0       31.61       34.82      1.78 o 
  -6   2   0      370.97      348.50      4.68 o 
  -5   2   0      392.72      366.87      5.25 o 
  -4   2   0      304.24      252.80      2.83 o 
  -3   2   0       56.35       63.82      1.00 o 
  -2   2   0      306.86      280.91      4.35 o 
  -1   2   0     5158.04     5333.05     50.18 o 
   0   2   0     2064.57     1797.83     16.63 o 
   1   2   0      540.38      502.37      4.78 o 
   2   2   0     1509.51     1292.19     13.40 o 
   3   2   0       77.99      114.51     12.16 o 
   4   2   0        5.44       17.06      1.11 o 
   5   2   0       43.07       57.99      2.16 o 
   6   2   0       46.40       53.14      2.22 o 
   7   2   0       25.00       15.33      2.06 o 
   8   2   0       12.85       17.57      2.61 o 
   9   2   0        2.97        2.62      1.42 o 
  10   2   0        4.76        4.87      2.64 o 
 -11   3   0       24.55        8.49      6.06 o 
 -10   3   0        0.85        0.13      0.90 o 
  -9   3   0      212.61      230.98      5.05 o 
  -8   3   0       43.48       46.18      2.36 o 
  -7   3   0      111.48      114.75      2.84 o 
  -6   3   0        1.31        1.36      0.66 o 
  -5   3   0        3.19        2.20      0.50 o 
  -4   3   0       10.11       18.07      1.10 o 
  -3   3   0      173.88      137.03      1.36 o 
  -2   3   0      449.69      411.12      3.04 o 
  -1   3   0      238.20      262.15      2.07 o 
   0   3   0       14.98       17.68      2.35 o 
   1   3   0        4.51        2.74      0.65 o 
   2   3   0       25.55       23.51      1.11 o 
   3   3   0       22.50       25.48      1.11 o 
   4   3   0       55.29       68.24      1.94 o 
   5   3   0       17.91       25.63      1.78 o 
   6   3   0       86.86       93.99      3.18 o 
   7   3   0       19.47       18.11      2.67 o 
   8   3   0        6.43       13.59      2.67 o 
   9   3   0      101.81       98.94      5.44 o 
  10   3   0       10.51       10.11      2.24 o 
 -11   4   0        0.11        0.41      1.19 o 
 -10   4   0       27.83       30.98      2.24 o 
  -9   4   0      104.82      118.77      3.81 o 
  -8   4   0      181.78      192.19      3.81 o 
  -7   4   0      350.06      330.28      4.28 o 
  -6   4   0       35.65       31.91      1.32 o 
  -5   4   0       48.78       43.15      1.36 o 
  -4   4   0      938.49      954.16      7.43 o 
  -3   4   0        0.73        1.04      0.23 o 
  -2   4   0     1109.20      815.76      7.26 o 
  -1   4   0     1615.79     1561.64     17.14 o 
   0   4   0      136.95      131.36      1.94 o 
   1   4   0     2841.55     2487.05     29.03 o 
   2   4   0     1074.35     1034.51     11.66 o 
   3   4   0      250.17      311.95      4.44 o 
   4   4   0      218.18      250.30      5.83 o 
   5   4   0       56.92       52.34      2.49 o 
   6   4   0       36.02       38.72      3.13 o 
   7   4   0       53.93       62.68      3.91 o 
   8   4   0       15.94       16.68      2.97 o 
   9   4   0        4.40        1.32      2.02 o 
 -11   5   0       15.83       10.30      6.58 o 
 -10   5   0        1.15        1.73      1.36 o 
  -9   5   0       52.63       64.07      2.68 o 
  -8   5   0      223.51      271.96      5.17 o 
  -7   5   0       18.59       22.50      1.19 o 
  -6   5   0       33.34       45.72      1.53 o 
  -5   5   0        5.23        4.14      0.60 o 
  -4   5   0       34.23       32.25      1.23 o 
  -3   5   0      441.37      381.91      5.50 o 
  -2   5   0      349.64      306.72     10.63 o 
  -1   5   0      221.66      164.51      3.06 o 
   0   5   0     2286.45     2099.27     25.03 o 
   1   5   0      167.99      180.23      2.78 o 
   2   5   0      111.48      120.93      2.90 o 
   3   5   0       65.65       85.87      2.49 o 
   4   5   0        5.91       10.39      1.71 o 
   5   5   0      279.37      254.04      5.55 o 
   6   5   0       59.48       56.61      3.18 o 
   7   5   0      159.12      157.26      5.40 o 
   8   5   0        1.08        0.39      1.38 o 
   9   5   0       14.74       22.35      3.45 o 
 -11   6   0       29.47       37.03     12.14 o 
 -10   6   0        0.00        0.84      1.20 o 
  -9   6   0       66.41       60.08      3.11 o 
  -8   6   0      170.93      190.93      3.84 o 
  -7   6   0        0.14        2.18      0.94 o 
  -6   6   0       47.05       57.57      3.06 o 
  -5   6   0      244.39      262.74      3.09 o 
  -4   6   0       41.36       42.05      1.02 o 
  -3   6   0       19.30       22.19      0.94 o 
  -2   6   0        7.19       12.76      0.73 o 
  -1   6   0       62.35       67.82      1.96 o 
   0   6   0       26.16       30.77      1.39 o 
   1   6   0       35.97       17.71      1.39 o 
   2   6   0      479.73      530.52      7.24 o 
   3   6   0       22.31       22.35      2.15 o 
   4   6   0       74.67       71.39      3.05 o 
   5   6   0      107.80      116.06      4.16 o 
   6   6   0      466.42      481.44      9.45 o 
   7   6   0      159.35      177.75      5.82 o 
   8   6   0        9.88        7.05      2.49 o 
 -10   7   0      181.91      210.80      7.65 o 
  -9   7   0       12.41       14.77      2.15 o 
  -8   7   0        5.74       12.19      1.88 o 
  -7   7   0        0.42        4.34      1.36 o 
  -6   7   0       10.33       23.05      1.27 o 
  -5   7   0       11.12       12.44      0.82 o 
  -4   7   0      439.04      455.26      4.69 o 
  -3   7   0       41.82       47.24      1.39 o 
  -2   7   0       12.35       12.75      0.81 o 
  -1   7   0     1854.26     1922.68     23.16 o 
   0   7   0      994.58      992.48     12.31 o 
   1   7   0      124.48      120.92      3.26 o 
   2   7   0      100.86      103.75      3.55 o 
   3   7   0        0.09        3.34      2.06 o 
   4   7   0      250.56      257.28      5.96 o 
   5   7   0      465.22      505.92     10.41 o 
   6   7   0        6.47        6.58      2.61 o 
   7   7   0       29.09       38.10      5.67 o 
   8   7   0       64.34       81.20     10.78 o 
 -10   8   0       43.81       58.15      5.18 o 
  -9   8   0      155.75      192.85      5.08 o 
  -8   8   0        0.02        0.06      0.94 o 
  -7   8   0        0.04        0.34      0.57 o 
  -6   8   0      114.48      121.88      2.12 o 
  -5   8   0      200.88      233.60      3.75 o 
  -4   8   0       22.38       28.53      1.40 o 
  -3   8   0        0.85        1.96      0.94 o 
  -2   8   0      694.77      780.31      8.58 o 
  -1   8   0        0.66        2.50      1.01 o 
   0   8   0      119.32      103.49      4.01 o 
   1   8   0      116.15      127.05      3.33 o 
   2   8   0       10.64        7.09      1.71 o 
   3   8   0       40.08       37.48      3.02 o 
   4   8   0       64.42       67.28      3.60 o 
   5   8   0        3.00        6.06      2.37 o 
   6   8   0        8.05       12.56      3.19 o 
   7   8   0        0.70        2.13      2.74 o 
 -10   9   0       16.88       20.29      2.77 o 
  -9   9   0       39.59       43.41      2.94 o 
  -8   9   0       27.67       45.94      2.54 o 
  -7   9   0        1.53        0.00      0.56 o 
  -6   9   0        0.28        0.96      0.73 o 
  -5   9   0      146.72      127.07      2.87 o 
  -4   9   0       30.63       35.34      2.34 o 
  -3   9   0       41.32       35.14      1.51 o 
  -2   9   0       97.50      104.09      2.60 o 
  -1   9   0       22.67       42.80      3.05 o 
   0   9   0      109.24      123.91      3.33 o 
   1   9   0       37.47       44.70      2.49 o 
   2   9   0      284.03      319.50      7.25 o 
   3   9   0       27.85       29.23      3.02 o 
   4   9   0       17.40       18.58      2.97 o 
   5   9   0        1.75        0.60      1.66 o 
   6   9   0        8.27       11.78      4.70 o 
   7   9   0        1.40        4.34      6.27 o 
  -9  10   0       18.48       20.88      2.41 o 
  -8  10   0        8.98        9.24      1.27 o 
  -7  10   0        0.11        0.00      0.99 o 
  -6  10   0        0.18        1.04      0.68 o 
  -5  10   0       21.81       22.75      1.50 o 
  -4  10   0        2.47        1.76      0.98 o 
  -3  10   0       32.58       40.99      1.78 o 
  -2  10   0        6.71        4.74      1.19 o 
  -1  10   0       25.64       27.79      2.15 o 
   0  10   0       34.05       27.57      3.32 o 
   1  10   0      181.55      184.34      5.58 o 
   2  10   0       43.51       51.05      3.05 o 
   3  10   0       25.67       21.53      3.26 o 
   4  10   0        1.23        0.75      1.76 o 
   5  10   0       29.94       31.65      4.27 o 
   6  10   0        2.44        5.68      4.15 o 
  -9  11   0       58.13       65.43      3.68 o 
  -8  11   0       45.38       59.50      3.32 o 
  -7  11   0        2.86        4.84      1.42 o 
  -6  11   0        5.05        8.44      1.47 o 
  -5  11   0        5.79        4.39      1.22 o 
  -4  11   0       51.18       52.81      2.17 o 
  -3  11   0        0.33        1.22      1.22 o 
  -2  11   0        2.20        2.33      1.24 o 
  -1  11   0        4.17        7.59      1.96 o 
   0  11   0      197.17      191.44      4.99 o 
   1  11   0       77.28       71.54      3.46 o 
   2  11   0        1.70        3.33      1.76 o 
   3  11   0       25.66       27.48      3.05 o 
   4  11   0       52.46       77.28      4.57 o 
   5  11   0        2.10        3.72      2.49 o 
  -8  12   0        4.29        2.48      1.13 o 
  -7  12   0        3.22        2.24      1.12 o 
  -6  12   0        0.80        0.55      1.09 o 
  -5  12   0        0.93        1.98      1.03 o 
  -4  12   0      299.21      362.74      6.64 o 
  -3  12   0        0.99        1.00      1.22 o 
  -2  12   0       31.23       43.83      2.33 o 
  -1  12   0      133.70      155.62      5.44 o 
   0  12   0       38.96       46.84      6.07 o 
   1  12   0       62.60       72.45      3.88 o 
   2  12   0        1.46        1.02      1.96 o 
   3  12   0        0.18        1.76      1.94 o 
   4  12   0       12.96       17.66      3.32 o 
  -7  13   0       20.41       28.53      3.89 o 
  -6  13   0        1.09        1.08      1.18 o 
  -5  13   0       15.06       11.86      1.99 o 
  -4  13   0       62.47       75.94      3.47 o 
  -3  13   0        0.66        0.00      1.36 o 
  -2  13   0        4.39        2.31      1.16 o 
  -1  13   0       33.52       22.97      2.97 o 
   0  13   0       22.75       17.33     14.10 o 
   1  13   0        3.93        0.00      1.59 o 
   2  13   0        5.20        6.44      5.29 o 
   3  13   0        3.84        5.88      2.49 o 
  -6  14   0        0.21        1.07      1.22 o 
  -5  14   0        5.65        7.22      1.93 o 
  -4  14   0       58.70       75.63      3.78 o 
  -3  14   0       11.77        9.16      1.88 o 
  -2  14   0       15.17       13.53      4.47 o 
  -1  14   0        5.89        1.57      1.66 o 
   0  14   0        5.48        0.59      1.66 o 
   1  14   0       16.02        0.20      1.39 o 
  -1 -14   1        0.02        1.49      2.35 o 
   0 -14   1        0.90        2.74      3.13 o 
   1 -14   1        1.51        1.18      1.38 o 
   2 -14   1        9.17        7.75      1.50 o 
   3 -14   1        4.97        5.88      1.78 o 
   4 -14   1       29.55       23.53      8.82 o 
   5 -14   1       40.54       48.59      2.33 o 
   6 -14   1        8.94       12.95      2.08 o 
  -3 -13   1        3.04        2.74      2.06 o 
  -2 -13   1        0.05        0.39      1.71 o 
  -1 -13   1       70.85       74.00      4.01 o 
   0 -13   1       54.10       58.73      3.92 o 
   1 -13   1        0.01        2.29      1.71 o 
   2 -13   1        1.57        2.94      1.38 o 
   3 -13   1      201.90      226.23      7.35 o 
   4 -13   1       25.52       34.34      3.88 o 
   5 -13   1       40.93       45.13      2.37 o 
   6 -13   1       10.49       19.28      1.86 o 
   7 -13   1        0.64        0.39      1.00 o 
  -4 -12   1        3.30        2.35      2.53 o 
  -3 -12   1        3.68        3.37      2.31 o 
  -2 -12   1       11.34        9.52      2.22 o 
  -1 -12   1        0.18        2.74      1.66 o 
   0 -12   1       75.05       85.32      3.60 o 
   1 -12   1        0.31        0.00      0.98 o 
   2 -12   1        0.28        0.00      0.90 o 
   3 -12   1       59.74       70.71      4.51 o 
   4 -12   1      295.42      369.91      8.88 o 
   5 -12   1       17.21       15.78      1.89 o 
   6 -12   1       18.38       14.40      1.59 o 
   7 -12   1       57.29       75.94      3.08 o 
   8 -12   1        1.01        0.78      1.14 o 
  -5 -11   1       20.63       31.91      3.88 o 
  -4 -11   1        0.33        0.00      1.50 o 
  -3 -11   1        1.04        4.48      2.31 o 
  -2 -11   1        0.31        0.59      1.94 o 
  -1 -11   1        4.96        6.73      2.02 o 
   0 -11   1       11.79       15.89      3.18 o 
   1 -11   1        3.69        5.87      1.71 o 
   2 -11   1       24.23       39.17      2.23 o 
   3 -11   1       40.90       45.98      2.54 o 
   4 -11   1      105.11      116.52      4.57 o 
   5 -11   1       35.05       43.31      1.86 o 
   6 -11   1       11.32        5.42      0.96 o 
   7 -11   1        4.85        5.55      1.14 o 
   8 -11   1       33.98       28.32      2.61 o 
   9 -11   1        1.62        4.31      1.38 o 
  -6 -10   1       11.72       16.88      3.32 o 
  -5 -10   1        8.57       14.08      2.90 o 
  -4 -10   1       21.00       21.72      3.32 o 
  -3 -10   1      216.43      244.64      7.33 o 
  -2 -10   1        1.16        0.00      1.36 o 
  -1 -10   1        1.82        2.15      1.38 o 
   0 -10   1       35.18       46.83      2.49 o 
   1 -10   1       36.78       48.98      2.61 o 
   2 -10   1        4.29        5.92      1.50 o 
   3 -10   1        9.12       22.24      2.74 o 
   4 -10   1       27.54       35.92      2.62 o 
   5 -10   1       30.98       40.24      1.70 o 
   6 -10   1        0.39        0.00      0.52 o 
   7 -10   1       18.77       35.10      4.93 o 
   8 -10   1        4.52        2.96      0.97 o 
   9 -10   1       15.76       23.54      2.47 o 
  -7  -9   1        2.74        0.98      1.94 o 
  -6  -9   1        3.74        7.44      2.49 o 
  -5  -9   1       10.20       13.36      4.11 o 
  -4  -9   1        0.52        0.98      1.38 o 
  -3  -9   1       17.03       19.98      2.22 o 
  -2  -9   1       19.59       29.97      2.22 o 
  -1  -9   1       40.48       50.76      2.49 o 
   0  -9   1       95.14      110.01      3.48 o 
   1  -9   1        1.86        2.30      1.01 o 
   2  -9   1       34.38       36.93      1.83 o 
   3  -9   1       17.53       15.99      1.37 o 
   4  -9   1       34.84       33.95      1.88 o 
   5  -9   1      110.46      116.91      2.16 o 
   6  -9   1        7.84        3.23      0.85 o 
   7  -9   1       13.05       16.50      1.24 o 
   8  -9   1       29.12       26.76      2.06 o 
   9  -9   1        0.39        0.26      1.22 o 
  10  -9   1        9.90        2.58      2.55 o 
  -7  -8   1        6.71       10.97      3.38 o 
  -6  -8   1        5.66        7.26      2.67 o 
  -5  -8   1        0.13        0.39      1.38 o 
  -4  -8   1       45.52       47.51      3.72 o 
  -3  -8   1      153.11      168.52      6.67 o 
  -2  -8   1       11.08        8.62      2.15 o 
  -1  -8   1       11.59       15.28      1.88 o 
   0  -8   1      216.12      237.15      4.62 o 
   1  -8   1       32.83       28.81      1.39 o 
   2  -8   1       85.67       85.95      1.99 o 
   3  -8   1       14.00       22.73      1.11 o 
   4  -8   1      173.66      157.45      2.40 o 
   5  -8   1       11.31        4.73      0.78 o 
   6  -8   1      124.98      126.99      2.52 o 
   7  -8   1        0.00        0.00      0.59 o 
   8  -8   1        0.22        0.00      1.18 o 
   9  -8   1       10.37       13.06      2.35 o 
  10  -8   1       77.82       94.10      4.97 o 
  -8  -7   1        1.43        2.15      2.22 o 
  -7  -7   1        0.94        0.00      1.66 o 
  -6  -7   1       10.13        4.28      5.48 o 
  -5  -7   1      355.97      379.22      9.22 o 
  -4  -7   1      132.80      142.57      4.86 o 
  -3  -7   1      119.15      116.79      3.92 o 
  -2  -7   1       19.44       21.87      1.96 o 
  -1  -7   1       88.19       90.57      2.50 o 
   0  -7   1        2.15        0.78      0.70 o 
   1  -7   1       27.24       31.22      1.59 o 
   2  -7   1       28.34       18.03      1.00 o 
   3  -7   1      375.09      389.85      5.90 o 
   4  -7   1      166.98      169.23      2.62 o 
   5  -7   1      135.65      124.39      2.04 o 
   6  -7   1       20.17       11.45      0.90 o 
   7  -7   1      187.37      203.09      3.81 o 
   8  -7   1       94.00      120.05      5.10 o 
   9  -7   1       68.54       90.89      3.48 o 
  10  -7   1       16.83       17.75     11.17 o 
  -9  -6   1        2.04        2.65      2.34 o 
  -8  -6   1        2.47        4.22      2.34 o 
  -7  -6   1        5.67        7.29      2.67 o 
  -6  -6   1       24.25       22.97      3.26 o 
  -5  -6   1      185.16      180.81      5.10 o 
  -4  -6   1       50.34       51.46      3.02 o 
  -3  -6   1       71.99      104.45      3.26 o 
  -2  -6   1      371.82      346.83      5.76 o 
  -1  -6   1     3880.93     4417.81     57.66 o 
   0  -6   1      551.21      632.35      7.25 o 
   1  -6   1      439.88      413.63      5.10 o 
   2  -6   1      263.83      241.47      4.30 o 
   3  -6   1      943.97     1014.24     11.60 o 
   4  -6   1      229.46      279.74      2.67 o 
   5  -6   1      364.06      380.95      6.37 o 
   6  -6   1      276.24      291.48      7.37 o 
   7  -6   1       72.26       83.00      2.54 o 
   8  -6   1       97.64      111.71      3.14 o 
   9  -6   1       13.52       11.18      1.66 o 
  10  -6   1        3.58        2.62      1.24 o 
  11  -6   1       22.03       17.09      5.30 o 
  -9  -5   1       15.94       18.29      3.18 o 
  -8  -5   1       10.11        9.60      3.88 o 
  -7  -5   1        5.17        5.68      1.94 o 
  -6  -5   1      877.88      903.78     14.91 o 
  -5  -5   1      114.29      103.80      3.46 o 
  -4  -5   1        0.48        2.12      1.30 o 
  -3  -5   1        0.44        0.59      0.83 o 
  -2  -5   1      169.44      166.81      2.90 o 
  -1  -5   1      406.53      440.73      5.29 o 
   0  -5   1      213.23      189.80      2.50 o 
   1  -5   1       80.63       92.70      1.60 o 
   2  -5   1      279.39      236.67      7.47 o 
   3  -5   1      550.60      562.24      4.27 o 
   4  -5   1      585.83      568.83      5.27 o 
   5  -5   1        0.65        0.00      0.45 o 
   6  -5   1       22.07       34.67      1.26 o 
   7  -5   1        7.25       11.13      1.22 o 
   8  -5   1        0.01        0.00      0.81 o 
   9  -5   1       12.08       13.18      1.70 o 
  10  -5   1       99.56      107.74      3.79 o 
  11  -5   1        1.26        0.49      1.32 o 
  -9  -4   1        0.33        1.22      2.02 o 
  -8  -4   1        5.16        2.55      1.66 o 
  -7  -4   1       18.32       19.20      2.97 o 
  -6  -4   1     1114.70     1108.79     18.11 o 
  -5  -4   1      318.00      315.07      6.31 o 
  -4  -4   1        6.99       10.58      2.06 o 
  -3  -4   1      250.08      281.86     13.36 o 
  -2  -4   1      422.90      389.89      5.30 o 
  -1  -4   1     1016.26      980.70     10.77 o 
   0  -4   1     1145.81     1094.38     35.17 o 
   1  -4   1      428.13      385.29      3.63 o 
   2  -4   1      255.60      218.73      2.04 o 
   3  -4   1       23.13       15.58      0.81 o 
   4  -4   1      749.52      722.25      5.66 o 
   5  -4   1      528.71      566.46      5.03 o 
   6  -4   1        7.34       11.50      0.77 o 
   7  -4   1        3.03        5.00      0.90 o 
   8  -4   1       11.52       10.74      1.58 o 
   9  -4   1        0.14        0.00      1.19 o 
  10  -4   1        0.14        0.00      1.09 o 
  11  -4   1       18.37        9.65      6.61 o 
 -10  -3   1        0.04        0.00      1.62 o 
  -9  -3   1        2.76        3.33      1.94 o 
  -8  -3   1      376.64      394.67      9.42 o 
  -7  -3   1      148.60      145.29      5.22 o 
  -6  -3   1       29.94       21.97      1.94 o 
  -5  -3   1        0.66        1.37      0.83 o 
  -4  -3   1      476.65      453.79      7.88 o 
  -3  -3   1      299.87      273.47      4.35 o 
  -2  -3   1      101.93       68.99      1.51 o 
  -1  -3   1      749.39      709.02      7.42 o 
   0  -3   1      866.06      848.52     17.18 o 
   1  -3   1      249.56      201.25      1.43 o 
   2  -3   1        2.13        8.15      0.45 o 
   3  -3   1      190.74      130.32      1.13 o 
   4  -3   1       53.92       66.59      1.25 o 
   5  -3   1       33.38       46.14      1.36 o 
   6  -3   1      102.35       95.12      2.06 o 
   7  -3   1       53.95       59.72      1.94 o 
   8  -3   1       14.44       15.67      1.45 o 
   9  -3   1       10.70       12.78      1.58 o 
  10  -3   1       54.35       56.42     15.43 o 
  11  -3   1       31.15        1.74      1.88 o 
 -10  -2   1        4.26        5.42      2.51 o 
  -9  -2   1        6.27        4.90      3.05 o 
  -8  -2   1      221.19      210.10      5.40 o 
  -7  -2   1       79.25       85.24      3.68 o 
  -6  -2   1       10.20       15.09      1.66 o 
  -5  -2   1       53.42       61.48      2.06 o 
  -4  -2   1        2.53       13.99      1.96 o 
  -3  -2   1      111.15       86.82      2.17 o 
  -2  -2   1      130.19      148.45      1.94 o 
  -1  -2   1     9200.09     9626.54    125.05 o 
   0  -2   1     1333.67     1173.68      9.97 o 
   1  -2   1     2993.13     3126.91     44.34 o 
   2  -2   1     1421.51     1247.26      8.16 o 
   3  -2   1      108.14      114.22      1.18 o 
   4  -2   1      151.61      105.55      1.50 o 
   5  -2   1       90.01       94.11      2.96 o 
   6  -2   1      177.93      156.90      2.39 o 
   7  -2   1       45.79       49.85      1.90 o 
   8  -2   1        4.04        2.74      1.20 o 
   9  -2   1        0.69        0.62      0.96 o 
  10  -2   1       27.46       21.93      6.74 o 
  11  -2   1        0.63        0.00      1.42 o 
 -10  -1   1        0.67        0.00      1.19 o 
  -9  -1   1       34.48       34.82      2.66 o 
  -8  -1   1       30.20       28.88      2.34 o 
  -7  -1   1      147.69      150.48      4.51 o 
  -6  -1   1        0.27        1.37      0.83 o 
  -5  -1   1        0.90        2.15      0.83 o 
  -4  -1   1     1753.99     1729.46     27.85 o 
  -3  -1   1     2040.37     2111.14     25.72 o 
  -2  -1   1      209.34      176.67      2.63 o 
  -1  -1   1     6834.29     6943.05    123.84 o 
   1  -1   1     1552.95     1571.25     33.24 o 
   2  -1   1       48.64       35.84      0.51 o 
   3  -1   1      324.19      313.38      2.96 o 
   4  -1   1     3629.27     3734.94     43.63 o 
   5  -1   1      284.05      290.59      3.52 o 
   6  -1   1      211.89      177.58      2.88 o 
   7  -1   1        0.87        0.42      0.62 o 
   8  -1   1        0.61        1.27      1.09 o 
   9  -1   1      140.07      145.82      3.72 o 
  10  -1   1       16.79        6.82      5.39 o 
 -11   0   1        6.99        2.33      1.93 o 
 -10   0   1        6.25        3.55      2.96 o 
  -9   0   1        0.22        0.78      1.04 o 
  -8   0   1        1.89        2.16      1.24 o 
  -7   0   1       43.95       39.20      2.37 o 
  -6   0   1        0.02        0.78      0.83 o 
  -5   0   1        1.51        0.47      0.65 o 
  -4   0   1      300.91      268.63      4.52 o 
  -3   0   1        0.37        0.26      0.39 o 
  -2   0   1       11.11       13.32      0.65 o 
   1   0   1     2416.31     2163.57     20.46 o 
   2   0   1     1341.79     1297.82     10.27 o 
   3   0   1      117.72       99.09      1.32 o 
   4   0   1      218.40      210.59      2.62 o 
   5   0   1     1558.28     1617.86     19.01 o 
   6   0   1      720.01      722.05      8.35 o 
   7   0   1        5.04       15.08      4.39 o 
   8   0   1       43.26       53.60      2.56 o 
   9   0   1        3.32        0.69      1.25 o 
  10   0   1        4.27        2.19      1.63 o 
 -11   1   1       10.29        3.86      3.03 o 
 -10   1   1       76.73       85.20      3.53 o 
  -9   1   1        5.26        4.31      1.36 o 
  -8   1   1      123.31      121.82      3.30 o 
  -7   1   1        8.54        3.09      1.00 o 
  -6   1   1       16.35       24.22      1.76 o 
  -5   1   1        4.31        1.18      0.55 o 
  -4   1   1      203.44      148.65      2.45 o 
  -3   1   1      801.55      816.53      8.15 o 
  -2   1   1      257.75      222.73      3.35 o 
   1   1   1     4734.90     4315.99     46.75 o 
   2   1   1      520.52      449.40      4.48 o 
   3   1   1      138.27      154.22      4.51 o 
   4   1   1      648.90      697.37      8.10 o 
   5   1   1      611.84      712.17      8.92 o 
   6   1   1      141.39      130.08      5.39 o 
   7   1   1        0.40        2.14      1.12 o 
   8   1   1      182.82      181.46      6.35 o 
   9   1   1        9.53        8.13      1.72 o 
  10   1   1       16.10       10.61      8.03 o 
 -11   2   1        0.01        1.86      2.10 o 
 -10   2   1       10.96        8.71      3.67 o 
  -9   2   1       26.14       31.70      2.30 o 
  -8   2   1       69.59       71.24      2.33 o 
  -7   2   1      519.16      569.78      7.67 o 
  -6   2   1       27.77       44.18      2.04 o 
  -5   2   1       90.06      132.40      2.09 o 
  -4   2   1        2.48        3.33      0.57 o 
  -3   2   1      686.79      658.42      7.55 o 
  -2   2   1     2016.10     1878.98     16.85 o 
  -1   2   1      643.50      613.99      4.70 o 
   0   2   1     1963.64     2101.83     20.70 o 
   1   2   1      139.19      145.46      2.50 o 
   2   2   1     4088.12     3857.32     46.03 o 
   3   2   1     1155.96     1068.44     12.35 o 
   4   2   1        7.60        7.10      1.01 o 
   5   2   1      435.14      460.89      6.53 o 
   6   2   1       14.12       12.24      1.50 o 
   7   2   1       24.55       28.89      2.67 o 
   8   2   1       43.20       50.64      2.56 o 
   9   2   1       69.39       71.50      3.45 o 
  10   2   1       10.02        6.12      2.90 o 
 -11   3   1       11.83        5.17      5.19 o 
 -10   3   1        5.07        8.74      1.81 o 
  -9   3   1      124.42      137.17      3.47 o 
  -8   3   1       21.79       17.84      1.42 o 
  -7   3   1       24.60       31.94      1.42 o 
  -6   3   1      357.84      395.08      4.81 o 
  -5   3   1        0.14        2.04      0.52 o 
  -4   3   1        1.15        1.62      0.57 o 
  -3   3   1     1108.07      857.59      7.36 o 
  -2   3   1      113.40       61.28      1.49 o 
  -1   3   1      746.39      782.84      7.44 o 
   0   3   1      180.25      169.69      2.46 o 
   1   3   1      512.82      432.52      5.12 o 
   2   3   1      519.17      460.81      5.30 o 
   3   3   1      230.46      243.19      3.61 o 
   4   3   1       10.38       17.43      1.66 o 
   5   3   1      190.40      192.50      6.67 o 
   6   3   1       10.74       10.44      1.96 o 
   7   3   1        5.35        4.25      1.71 o 
   8   3   1        1.85        4.05      1.62 o 
   9   3   1        0.14        0.00      1.13 o 
  10   3   1       11.22        8.53      2.01 o 
 -11   4   1        8.72        3.40      2.83 o 
 -10   4   1        8.37        6.47      1.74 o 
  -9   4   1       62.27       64.42      2.83 o 
  -8   4   1      129.56      148.53      3.42 o 
  -7   4   1        6.48        5.77      1.00 o 
  -6   4   1      104.54      120.43      2.24 o 
  -5   4   1      186.79      190.43      2.67 o 
  -4   4   1       49.37       46.50      1.30 o 
  -3   4   1       21.55       21.51      1.84 o 
  -2   4   1     1611.06     1519.22     15.17 o 
  -1   4   1     2291.26     2030.71     21.90 o 
   0   4   1     1238.03     1073.12     11.84 o 
   1   4   1      272.94      290.87      4.06 o 
   2   4   1       65.87       50.04      1.96 o 
   3   4   1        0.06        0.78      0.83 o 
   4   4   1      660.05      640.36      9.47 o 
   5   4   1      369.89      360.44      6.39 o 
   6   4   1      185.88      170.15      4.57 o 
   7   4   1       58.58       65.73      3.46 o 
   8   4   1        4.18        7.05      2.22 o 
   9   4   1        0.00        0.26      1.13 o 
 -11   5   1        1.93        2.59      1.62 o 
 -10   5   1        0.28        0.00      0.96 o 
  -9   5   1       61.83       66.11      3.23 o 
  -8   5   1      152.96      182.74      4.21 o 
  -7   5   1       50.02       59.76      1.81 o 
  -6   5   1       44.27       46.37      1.36 o 
  -5   5   1        1.74        1.37      0.55 o 
  -4   5   1       20.70       27.11      0.76 o 
  -3   5   1      185.76      146.66      2.72 o 
  -2   5   1        8.74        2.55      0.39 o 
  -1   5   1     1528.42     1455.40     43.24 o 
   0   5   1       26.44       29.20      1.36 o 
   1   5   1      366.04      374.72      6.12 o 
   2   5   1       48.66       53.57      2.25 o 
   3   5   1        5.72        3.53      1.11 o 
   4   5   1       43.37       48.44      2.67 o 
   5   5   1       62.84       68.36      4.51 o 
   6   5   1      228.10      241.44      5.96 o 
   7   5   1        0.01        0.21      1.76 o 
   8   5   1       26.68       30.56      4.70 o 
   9   5   1        0.72        0.94      1.42 o 
 -11   6   1        0.01        0.00      1.27 o 
 -10   6   1       23.34       32.85      2.60 o 
  -9   6   1       37.73       43.27      2.10 o 
  -8   6   1       29.85       27.41      1.99 o 
  -7   6   1        2.44        1.18      0.83 o 
  -6   6   1       10.93       16.75      1.36 o 
  -5   6   1        2.38        1.18      0.45 o 
  -4   6   1       85.08       94.28      1.49 o 
  -3   6   1      179.33      164.48      2.36 o 
  -2   6   1      300.02      241.40      7.86 o 
  -1   6   1       16.97       17.49      1.30 o 
   0   6   1      582.33      610.19      7.53 o 
   1   6   1      641.93      641.28      8.37 o 
   2   6   1       24.64       28.99      2.77 o 
   3   6   1      908.46      825.97     11.59 o 
   4   6   1     1678.81     1677.85     24.01 o 
   5   6   1      137.94      140.32      6.67 o 
   6   6   1        3.55        2.74      2.77 o 
   7   6   1        3.75        2.89      2.02 o 
   8   6   1        2.93        2.70      2.37 o 
 -11   7   1       14.64        0.00      1.30 o 
 -10   7   1        0.04        0.00      1.11 o 
  -9   7   1        9.21        7.91      1.66 o 
  -8   7   1       10.70       15.33      2.62 o 
  -7   7   1        8.43        8.52      1.22 o 
  -6   7   1       31.75       30.50      2.94 o 
  -5   7   1      236.19      244.99      2.82 o 
  -4   7   1        4.72       11.59      0.98 o 
  -3   7   1        1.90        0.52      0.78 o 
  -2   7   1      182.67      230.87      2.66 o 
  -1   7   1        3.21        6.83      1.30 o 
   0   7   1        0.84        2.94      0.83 o 
   1   7   1       10.16        8.67      1.66 o 
   2   7   1       29.28       29.11      2.31 o 
   3   7   1       15.12       13.86      2.15 o 
   4   7   1      463.12      524.36      9.59 o 
   5   7   1       63.57       64.75      7.84 o 
   6   7   1       49.11       55.04      3.73 o 
   7   7   1       33.77       29.55      3.45 o 
   8   7   1        9.12        7.25      2.77 o 
 -10   8   1        3.67        3.53      2.16 o 
  -9   8   1        6.19       11.37      2.06 o 
  -8   8   1        3.50        4.83      1.59 o 
  -7   8   1       10.98       24.22      1.76 o 
  -6   8   1        0.13        0.14      0.42 o 
  -5   8   1      387.93      506.05      6.12 o 
  -4   8   1       24.63       29.51      1.30 o 
  -3   8   1      155.61      201.27      3.43 o 
  -2   8   1       37.23       57.63      1.65 o 
  -1   8   1      630.00      659.09      9.05 o 
   0   8   1       74.54       80.59      2.77 o 
   1   8   1       85.15       92.56      3.05 o 
   2   8   1        3.02        5.29      1.38 o 
   3   8   1        1.47        2.94      1.38 o 
   4   8   1      625.95      636.24     13.14 o 
   5   8   1      179.15      200.03      5.96 o 
   6   8   1       17.24       20.11      3.05 o 
   7   8   1        2.43        8.10      2.62 o 
 -10   9   1        0.86        1.57      1.71 o 
  -9   9   1       47.50       57.73      3.55 o 
  -8   9   1        3.78        1.76      1.09 o 
  -7   9   1       48.78       52.19      2.10 o 
  -6   9   1       37.36       62.91      2.30 o 
  -5   9   1      241.31      297.14      4.63 o 
  -4   9   1       17.35       10.38      1.01 o 
  -3   9   1       11.24       18.95      1.96 o 
  -2   9   1       22.84       39.18      1.66 o 
  -1   9   1       85.06       89.00      2.77 o 
   0   9   1        8.30       13.51      2.02 o 
   1   9   1       29.49       30.28      2.67 o 
   2   9   1       40.63       39.40      2.77 o 
   3   9   1       36.11       47.48      3.68 o 
   4   9   1       62.30       56.54      4.11 o 
   5   9   1        4.77        1.27      1.78 o 
   6   9   1       33.07       52.71      5.22 o 
 -10  10   1        3.08        5.47      1.65 o 
  -9  10   1       10.89        7.59      1.42 o 
  -8  10   1       10.81        9.30      1.42 o 
  -7  10   1        2.91        0.49      0.93 o 
  -6  10   1       11.65        5.98      1.12 o 
  -5  10   1        2.61        7.27      1.12 o 
  -4  10   1       33.27       35.43      1.96 o 
  -3  10   1        1.12        1.23      2.15 o 
  -2  10   1        7.46        7.33      1.13 o 
  -1  10   1       24.09       28.36      2.61 o 
   0  10   1       20.23       24.92      2.22 o 
   1  10   1       30.59       32.75      2.49 o 
   2  10   1        7.32        4.88      1.78 o 
   3  10   1       28.94       30.35      3.05 o 
   4  10   1       35.09       37.19      4.51 o 
   5  10   1        3.45        0.96      1.78 o 
   6  10   1        0.70        3.13      2.49 o 
  -9  11   1        9.33       10.90      2.37 o 
  -8  11   1        2.08        2.19      1.59 o 
  -7  11   1       21.79       22.31      1.94 o 
  -6  11   1        1.36        0.00      0.73 o 
  -5  11   1       69.30       77.60      2.19 o 
  -4  11   1        8.22       12.37      1.78 o 
  -3  11   1        0.01        0.00      0.73 o 
  -2  11   1        0.50        0.39      0.90 o 
  -1  11   1        8.43       10.16      2.25 o 
   0  11   1       39.96       27.30      2.49 o 
   1  11   1        4.64        5.88      1.94 o 
   2  11   1        4.22        6.99      3.33 o 
   3  11   1       23.21       28.68      3.91 o 
   4  11   1        2.26        3.92      2.22 o 
   5  11   1        0.22        1.96      2.22 o 
  -8  12   1        3.45        3.10      1.50 o 
  -7  12   1        3.68        5.80      1.22 o 
  -6  12   1        5.65        5.92      1.42 o 
  -5  12   1       23.16       18.96      1.78 o 
  -4  12   1       14.57       14.87      2.06 o 
  -3  12   1      160.15      203.93      4.42 o 
  -2  12   1        0.33        0.44      0.89 o 
  -1  12   1        5.27        7.29      2.31 o 
   0  12   1        0.59        1.18      2.22 o 
   1  12   1        5.18        9.98      3.73 o 
   2  12   1        3.71        1.22      2.02 o 
   3  12   1        8.53        5.18      2.97 o 
   4  12   1        3.22        3.68      2.97 o 
  -7  13   1       17.66       15.83      1.88 o 
  -6  13   1       14.79       14.07      1.75 o 
  -5  13   1        6.04       11.36      1.65 o 
  -4  13   1       20.13       16.60      2.34 o 
  -3  13   1       41.49       51.25      2.55 o 
  -2  13   1        5.42        7.91      1.38 o 
  -1  13   1        0.05        0.20      1.11 o 
   0  13   1        0.55        0.00      1.38 o 
   1  13   1        9.38        3.72      3.33 o 
   2  13   1        3.07        0.59      1.66 o 
  -6  14   1       84.48      109.80      4.97 o 
  -5  14   1       30.58       40.53      7.64 o 
  -4  14   1       10.79        7.44      2.22 o 
  -3  14   1        0.10        0.00      1.38 o 
  -2  14   1       13.39       12.23      4.87 o 
  -1  14   1        1.78        1.57      2.02 o 
   0  14   1        5.60        0.15      1.66 o 
   1  14   1        1.17        2.15      3.32 o 
  -1 -14   2        0.68        1.52      2.02 o 
   0 -14   2        8.87        7.54      7.05 o 
   1 -14   2        1.37        0.00      1.30 o 
   2 -14   2        5.51        3.53      1.36 o 
   3 -14   2        0.90        1.33      1.66 o 
   4 -14   2       62.35       74.74      3.46 o 
   5 -14   2       39.13       35.96      2.63 o 
   6 -14   2        0.96        0.88      1.27 o 
  -3 -13   2        2.69        2.15      3.33 o 
  -2 -13   2        1.96        0.00      2.74 o 
  -1 -13   2       11.03        3.92      4.31 o 
   0 -13   2        0.26        0.78      1.38 o 
   1 -13   2        0.57        1.18      1.38 o 
   2 -13   2       30.71       39.47      2.04 o 
   3 -13   2        8.51       12.85      2.25 o 
   4 -13   2       58.93       51.97      2.73 o 
   5 -13   2       14.04       11.27      2.16 o 
   6 -13   2       49.79       52.14      2.47 o 
   7 -13   2        0.75        2.87      1.18 o 
  -4 -12   2        1.36        0.45      1.66 o 
  -3 -12   2        0.11        0.00      1.57 o 
  -2 -12   2       18.19        7.25      6.07 o 
  -1 -12   2        0.11        1.18      2.22 o 
   0 -12   2       21.10       21.53      2.61 o 
   1 -12   2       13.78       10.09      1.66 o 
   2 -12   2      167.23      199.12      4.69 o 
   3 -12   2        0.23        1.57      1.66 o 
   4 -12   2       83.54      110.53      4.13 o 
   5 -12   2      204.50      242.73      4.44 o 
   6 -12   2       15.67       13.18      1.32 o 
   7 -12   2        3.75        3.30      1.14 o 
   8 -12   2       21.57       23.59      1.89 o 
  -5 -11   2        1.72        2.05      2.31 o 
  -4 -11   2        0.07        0.20      1.38 o 
  -3 -11   2        4.11        4.50      1.94 o 
  -2 -11   2        5.62        3.53      1.66 o 
  -1 -11   2       60.47       56.46      3.55 o 
   0 -11   2       13.95       15.33      2.06 o 
   1 -11   2      171.77      174.25      5.68 o 
   2 -11   2       78.60       94.64      3.09 o 
   3 -11   2       29.72       28.03      2.06 o 
   4 -11   2        0.16        1.52      1.22 o 
   5 -11   2       26.21       40.11      2.10 o 
   6 -11   2        0.23        0.03      0.53 o 
   7 -11   2       23.79       32.40      1.50 o 
   8 -11   2        9.58        9.59      1.55 o 
   9 -11   2       22.64       18.92      4.55 o 
  -6 -10   2        0.18        0.78      3.05 o 
  -5 -10   2        0.41        0.59      1.66 o 
  -4 -10   2       89.89      108.47      4.57 o 
  -3 -10   2       18.45       25.03      2.97 o 
  -2 -10   2       61.60       56.54      4.11 o 
  -1 -10   2      125.62      124.95      3.60 o 
   0 -10   2       18.64       24.52      2.25 o 
   1 -10   2        1.16        1.37      0.83 o 
   2 -10   2      517.33      548.75      7.40 o 
   3 -10   2        8.68        9.97      1.57 o 
   4 -10   2       84.36       86.51      3.48 o 
   5 -10   2       11.49        9.43      1.48 o 
   6 -10   2        4.17        1.83      0.90 o 
   7 -10   2        3.91        3.73      0.96 o 
   8 -10   2        0.07        0.36      0.66 o 
   9 -10   2        2.24        4.03      1.18 o 
  -7  -9   2        0.07        0.00      2.15 o 
  -6  -9   2       27.06       35.79      4.33 o 
  -5  -9   2       31.56       33.50      3.18 o 
  -4  -9   2      118.63      128.96     10.00 o 
  -3  -9   2      410.95      415.95     10.61 o 
  -2  -9   2      502.75      533.45      9.73 o 
  -1  -9   2        3.42        7.74      1.66 o 
   0  -9   2        0.03        0.98      0.83 o 
   1  -9   2      178.26      211.25      4.13 o 
   2  -9   2       59.74       64.48      1.77 o 
   3  -9   2        1.34        3.26      1.22 o 
   4  -9   2        2.85        3.75      0.87 o 
   5  -9   2        8.12        9.87      1.09 o 
   6  -9   2       15.08        9.55      1.09 o 
   7  -9   2       47.98       50.20      1.60 o 
   8  -9   2       27.28       40.13      1.68 o 
   9  -9   2        6.69        2.72      1.24 o 
  10  -9   2        1.67        2.28      1.36 o 
  -7  -8   2        0.39        0.63      1.96 o 
  -6  -8   2        0.24        1.57      2.74 o 
  -5  -8   2        0.67        1.18      1.38 o 
  -4  -8   2      311.32      312.76      7.82 o 
  -3  -8   2      263.22      266.92      5.55 o 
  -2  -8   2        7.85        9.93      1.39 o 
  -1  -8   2       15.12       19.62      1.50 o 
   0  -8   2        4.59        3.13      0.83 o 
   1  -8   2      222.42      273.37      4.34 o 
   2  -8   2       46.28       56.19      1.66 o 
   3  -8   2       90.08       88.99      2.34 o 
   4  -8   2        0.09        0.39      0.32 o 
   5  -8   2        6.19        5.33      0.60 o 
   6  -8   2       37.80       49.12      1.30 o 
   7  -8   2        4.14        1.96      0.71 o 
   8  -8   2        6.12        4.26      1.30 o 
   9  -8   2        0.11        0.00      1.66 o 
  10  -8   2       21.14       18.25     13.71 o 
  -8  -7   2       24.94       23.01     18.61 o 
  -7  -7   2        3.28        0.78      1.66 o 
  -6  -7   2      193.39      204.98      6.10 o 
  -5  -7   2       51.08       57.90      3.53 o 
  -4  -7   2      598.61      655.85     11.81 o 
  -3  -7   2      411.87      411.38      6.67 o 
  -2  -7   2        3.50        7.68      1.11 o 
  -1  -7   2       27.14       20.77      1.39 o 
   0  -7   2       45.50       84.90      2.16 o 
   1  -7   2        1.49        0.00      0.28 o 
   2  -7   2        3.37        3.90      0.60 o 
   3  -7   2      385.82      392.14      5.00 o 
   4  -7   2      386.39      407.76      4.59 o 
   5  -7   2      104.48      127.40      1.77 o 
   6  -7   2       40.90       49.95      2.08 o 
   7  -7   2       76.37       78.50      2.66 o 
   8  -7   2      101.32      124.60      3.92 o 
   9  -7   2       34.66       40.67      3.33 o 
  10  -7   2       51.81       52.19     30.56 o 
  -9  -6   2        2.12        0.00      1.94 o 
  -8  -6   2       11.10       14.02      3.38 o 
  -7  -6   2       17.78       10.69      7.44 o 
  -6  -6   2      174.69      183.55      5.55 o 
  -5  -6   2      209.11      202.92      7.07 o 
  -4  -6   2       59.01       40.84      3.46 o 
  -3  -6   2        0.14        1.62      0.98 o 
  -2  -6   2      101.47       89.13      2.61 o 
  -1  -6   2       17.49       18.24      1.11 o 
   0  -6   2       39.36       39.75      1.22 o 
   1  -6   2       71.75       80.65      1.60 o 
   2  -6   2      557.78      499.15      4.34 o 
   3  -6   2      975.35      908.59      8.00 o 
   4  -6   2      332.44      366.47      3.19 o 
   5  -6   2       34.77       32.67      1.38 o 
   6  -6   2       11.47       12.61      1.18 o 
   7  -6   2      158.69      164.35      5.29 o 
   8  -6   2      140.64      163.00      3.14 o 
   9  -6   2        1.95        3.18      1.30 o 
  10  -6   2        5.17        3.24      1.33 o 
  -9  -5   2       63.56       76.36      4.84 o 
  -8  -5   2       22.21       24.94      3.33 o 
  -7  -5   2       23.71       26.20      3.32 o 
  -6  -5   2        0.05        0.00      2.34 o 
  -5  -5   2      249.27      214.57      5.81 o 
  -4  -5   2        9.55       16.06      1.71 o 
  -3  -5   2        2.63        6.75      1.11 o 
  -2  -5   2      590.45      519.96     13.02 o 
  -1  -5   2     2375.50     2606.66     30.26 o 
   0  -5   2       22.00       30.57      0.83 o 
   1  -5   2        2.36       10.31      0.65 o 
   2  -5   2      350.79      289.72      8.86 o 
   3  -5   2      188.60      123.29      1.25 o 
   4  -5   2      231.66      222.97      7.52 o 
   5  -5   2       49.41       62.39      1.65 o 
   6  -5   2        2.57        1.64      0.54 o 
   7  -5   2       82.11       88.41      2.41 o 
   8  -5   2      541.46      624.33      7.83 o 
   9  -5   2        0.28        0.14      0.73 o 
  10  -5   2       45.66       48.41      2.77 o 
  -9  -4   2       50.22       50.87      4.01 o 
  -8  -4   2      127.28      135.18      6.09 o 
  -7  -4   2      135.79      136.84      4.71 o 
  -6  -4   2       17.01       20.48      2.67 o 
  -5  -4   2       52.58       55.19      3.73 o 
  -4  -4   2        9.03        7.44      1.36 o 
  -3  -4   2       59.20       68.43      1.94 o 
  -2  -4   2      216.15      208.81      3.06 o 
  -1  -4   2     1526.86     1509.11     17.01 o 
   0  -4   2      191.89      150.49      1.89 o 
   1  -4   2       19.29       20.49      0.78 o 
   2  -4   2     1072.59     1211.39     11.84 o 
   3  -4   2        1.08        2.76      0.32 o 
   4  -4   2       54.15       46.73      0.96 o 
   5  -4   2      103.54       94.63      1.46 o 
   6  -4   2       15.92       12.60      0.91 o 
   7  -4   2       11.05        8.29      1.77 o 
   8  -4   2        2.59        1.75      0.76 o 
   9  -4   2       97.67      119.19      3.42 o 
  10  -4   2        2.32        1.57      1.58 o 
 -10  -3   2        5.62        7.59      2.62 o 
  -9  -3   2       73.76       87.34      6.79 o 
  -8  -3   2       48.49       50.39      3.32 o 
  -7  -3   2       94.24      104.99      4.01 o 
  -6  -3   2      187.96      198.03      5.22 o 
  -5  -3   2        8.21        0.59      0.83 o 
  -4  -3   2      266.02      339.79      5.47 o 
  -3  -3   2      147.75      201.36      3.05 o 
  -2  -3   2     3028.71     2944.40     34.74 o 
  -1  -3   2       20.82       14.21      0.78 o 
   0  -3   2       45.35       46.27      0.83 o 
   1  -3   2      695.18      720.74      6.81 o 
   2  -3   2        2.02        0.84      0.26 o 
   3  -3   2       18.67       26.66      0.51 o 
   4  -3   2       18.53       16.96      0.66 o 
   5  -3   2      108.93      109.38      1.50 o 
   6  -3   2        1.16        6.65      2.95 o 
   7  -3   2      110.08      124.15      2.52 o 
   8  -3   2        3.09        3.05      1.09 o 
   9  -3   2        9.91       10.37      1.66 o 
  10  -3   2        9.03        6.09      2.26 o 
 -10  -2   2        5.95        8.42      2.49 o 
  -9  -2   2       11.59       12.94      2.49 o 
  -8  -2   2      100.02      111.37      5.07 o 
  -7  -2   2       17.83       21.22      2.06 o 
  -6  -2   2      336.79      350.92      7.64 o 
  -5  -2   2        0.14        2.35      0.83 o 
  -4  -2   2     1267.10     1106.55     13.74 o 
  -3  -2   2     2821.70     2806.88     66.66 o 
  -2  -2   2      124.66       85.15      3.14 o 
  -1  -2   2     2991.49     2996.56     32.10 o 
   0  -2   2        3.74        2.42      0.39 o 
   1  -2   2    19875.89    18847.75   1042.93 o 
   2  -2   2      397.82      387.57      4.27 o 
   3  -2   2       21.98       21.28      0.77 o 
   4  -2   2      135.68      128.78      2.04 o 
   5  -2   2      401.54      377.22      4.03 o 
   6  -2   2      142.57      141.95      2.79 o 
   7  -2   2        5.80        7.54      1.00 o 
   8  -2   2       21.40       22.55      1.75 o 
   9  -2   2        0.45        0.00      0.73 o 
  10  -2   2        6.36        5.36      2.09 o 
 -10  -1   2        2.18        1.96      2.35 o 
  -9  -1   2       36.49       28.14     17.83 o 
  -8  -1   2       45.63       48.14      3.32 o 
  -7  -1   2       11.82       17.04      1.94 o 
  -6  -1   2       24.82       22.06      1.96 o 
  -5  -1   2       10.77       16.31      1.40 o 
  -4  -1   2     2173.16     1992.83     23.49 o 
  -3  -1   2      153.37      142.76      2.22 o 
  -2  -1   2      317.71      287.21      3.75 o 
  -1  -1   2      774.93      686.20      6.23 o 
   0  -1   2     1004.64      999.38     14.78 o 
   1  -1   2        4.17        2.44      0.35 o 
   2  -1   2       21.42       25.84      0.51 o 
   3  -1   2      504.77      401.38      3.57 o 
   4  -1   2      451.94      422.35      4.48 o 
   5  -1   2      535.74      588.80      7.45 o 
   6  -1   2       32.88       34.99      1.42 o 
   7  -1   2       36.16       38.60      1.85 o 
   8  -1   2        4.90        3.73      1.27 o 
   9  -1   2       32.51       27.19      2.41 o 
  10  -1   2        4.83        2.16      1.66 o 
 -11   0   2        0.53        0.00      1.65 o 
 -10   0   2       45.82       58.38      3.23 o 
  -9   0   2        0.47        0.00      1.24 o 
  -8   0   2       22.22       27.32      2.72 o 
  -7   0   2      267.71      294.32      5.41 o 
  -6   0   2       32.34       22.73      1.88 o 
  -5   0   2        1.86        0.39      0.65 o 
  -4   0   2       34.87       54.32      2.55 o 
  -3   0   2      143.49      111.21      2.75 o 
  -2   0   2       11.42       12.16      0.55 o 
  -1   0   2     2135.90     1947.68     31.62 o 
   0   0   2     2032.45     1964.78     25.65 o 
   1   0   2     2501.95     2493.24     31.02 o 
   2   0   2      469.15      399.06      2.84 o 
   3   0   2       74.73       68.48      1.18 o 
   4   0   2     3067.44     3144.16     31.42 o 
   5   0   2      378.99      340.73      4.44 o 
   6   0   2       20.90       24.30      1.55 o 
   7   0   2       11.25        6.66      1.16 o 
   8   0   2        0.46        0.39      0.81 o 
   9   0   2      187.10      182.14      4.82 o 
  10   0   2        0.84        1.34      2.55 o 
 -11   1   2        6.80        1.70      1.79 o 
 -10   1   2       16.15        7.74      3.81 o 
  -9   1   2       18.79       15.44      2.00 o 
  -8   1   2      109.83      111.71      4.21 o 
  -7   1   2       86.06       93.25      3.26 o 
  -6   1   2      753.72      733.28      9.76 o 
  -5   1   2      842.99      793.13     23.93 o 
  -4   1   2      124.07      112.81      2.25 o 
  -3   1   2     3740.93     3610.00     42.88 o 
  -2   1   2     2829.94     2710.08     29.08 o 
  -1   1   2      254.52      262.18      3.95 o 
   0   1   2        2.75        4.33      0.22 o 
   1   1   2      830.29      754.76      6.91 o 
   2   1   2       80.17      107.17      1.42 o 
   3   1   2     2314.12     2278.02     21.03 o 
   4   1   2       38.56       32.04      1.92 o 
   5   1   2      150.63      138.22      2.33 o 
   6   1   2       15.46       20.97      2.10 o 
   7   1   2       26.99       25.96      1.65 o 
   8   1   2       46.02       40.85      2.24 o 
   9   1   2        6.29        7.51      1.81 o 
  10   1   2        0.09        0.90      1.55 o 
 -11   2   2       34.37        0.18      1.50 o 
 -10   2   2       11.75        7.65      3.92 o 
  -9   2   2        8.24        6.69      1.62 o 
  -8   2   2      118.68      130.64      3.37 o 
  -7   2   2        0.01        0.39      0.83 o 
  -6   2   2      728.12      699.52     13.02 o 
  -5   2   2       96.66       89.68      2.55 o 
  -4   2   2      179.40      157.08      2.74 o 
  -3   2   2        2.32        3.40      1.96 o 
  -2   2   2    79705.10   106742.33   3262.30 o 
  -1   2   2     3093.45     3142.17     48.50 o 
   0   2   2     4746.90     4169.81     49.75 o 
   1   2   2       55.61       55.26      1.31 o 
   2   2   2     1044.85     1003.03     10.56 o 
   3   2   2       10.00       16.19      1.30 o 
   4   2   2      333.43      342.87      4.73 o 
   5   2   2       21.87       23.72      2.49 o 
   6   2   2        0.66        0.00      0.81 o 
   7   2   2      126.72      139.71      4.03 o 
   8   2   2        4.26        2.20      1.66 o 
   9   2   2       48.88       51.69      2.84 o 
  10   2   2        0.16        0.00      0.85 o 
 -11   3   2        0.14        0.00      1.13 o 
 -10   3   2       26.15       26.22      8.04 o 
  -9   3   2       16.85       16.46      2.71 o 
  -8   3   2      166.17      156.76      4.79 o 
  -7   3   2       83.96       85.80      2.61 o 
  -6   3   2       62.59       45.31      1.36 o 
  -5   3   2       40.72       39.69      1.47 o 
  -4   3   2     1614.36     1499.22     13.89 o 
  -3   3   2     2416.32     2423.56     26.24 o 
  -2   3   2     4239.08     4287.59     64.93 o 
   0   3   2      793.74      838.17      8.72 o 
   1   3   2       40.76       42.46      3.14 o 
   2   3   2       51.90       64.49      1.66 o 
   3   3   2       24.58       17.33      1.57 o 
   4   3   2       52.09       53.80      2.74 o 
   5   3   2      208.47      210.74      4.79 o 
   6   3   2        2.02        1.37      1.37 o 
   7   3   2       20.01       20.51      1.81 o 
   8   3   2       32.96       29.84      2.33 o 
   9   3   2        4.37        8.45      2.81 o 
 -11   4   2        1.78        2.59      2.04 o 
 -10   4   2        0.00        0.00      1.12 o 
  -9   4   2        4.86        9.72      2.33 o 
  -8   4   2       58.84       51.47      2.56 o 
  -7   4   2      233.62      207.43      3.32 o 
  -6   4   2        2.71        2.11      0.76 o 
  -5   4   2       17.85       20.17      1.00 o 
  -4   4   2      149.10      196.73      3.53 o 
  -3   4   2      150.36      145.98      1.88 o 
  -2   4   2      203.57      164.37      2.36 o 
  -1   4   2      154.99      130.19      3.05 o 
   0   4   2      349.60      268.48      4.46 o 
   1   4   2      126.32       62.49      2.35 o 
   2   4   2        4.48        0.20      0.83 o 
   3   4   2      181.78      171.02      3.77 o 
   4   4   2      278.93      287.43      5.66 o 
   5   4   2       16.61       17.63      1.94 o 
   6   4   2      226.03      264.22     14.91 o 
   7   4   2      104.57      104.89      4.63 o 
   8   4   2        4.77        6.38      1.89 o 
   9   4   2        0.06        0.90      1.53 o 
 -11   5   2       30.63       38.18      4.13 o 
 -10   5   2        1.37        1.83      1.50 o 
  -9   5   2        6.39        6.27      1.50 o 
  -8   5   2        4.07        9.52      1.71 o 
  -7   5   2        6.30        7.63      1.38 o 
  -6   5   2        1.12        0.24      0.50 o 
  -5   5   2      300.50      318.25      4.51 o 
  -4   5   2      472.61      600.57     13.00 o 
  -3   5   2        6.13        3.31      0.27 o 
  -2   5   2      133.29      138.81      1.72 o 
  -1   5   2      101.79       81.80      1.94 o 
   0   5   2      892.91      869.67     10.72 o 
   1   5   2      417.74      426.47      6.15 o 
   2   5   2        1.10        8.33      1.36 o 
   3   5   2      263.35      250.57      4.44 o 
   4   5   2       48.18       54.67      2.49 o 
   5   5   2       21.17       21.37      2.22 o 
   6   5   2      264.60      317.08      8.11 o 
   7   5   2       85.35       82.79      4.63 o 
   8   5   2        4.23        8.00      2.15 o 
   9   5   2        0.11        1.30      1.50 o 
 -11   6   2        5.68        1.62      1.67 o 
 -10   6   2       30.02       33.71      2.33 o 
  -9   6   2       37.77       35.68      2.04 o 
  -8   6   2        1.93        1.57      1.00 o 
  -7   6   2        0.48        0.00      0.98 o 
  -6   6   2       29.02       31.86      1.71 o 
  -5   6   2      114.88      137.84      3.39 o 
  -4   6   2      389.39      377.96      3.28 o 
  -3   6   2       29.68       24.27      0.76 o 
  -2   6   2      182.48      176.76      2.49 o 
  -1   6   2       12.66       14.85      1.36 o 
   0   6   2      799.48      684.24      9.39 o 
   1   6   2      948.09      999.11     12.73 o 
   2   6   2      551.18      562.93      8.89 o 
   3   6   2        0.64        0.39      2.35 o 
   4   6   2      157.02      144.95      4.86 o 
   5   6   2      181.96      192.80      6.17 o 
   6   6   2        2.08        3.13      1.66 o 
   7   6   2        0.24        1.57      1.96 o 
   8   6   2       17.74       16.75      6.21 o 
 -11   7   2        3.01        0.00      1.59 o 
 -10   7   2        4.42        7.68      2.31 o 
  -9   7   2       25.32       30.67      2.34 o 
  -8   7   2       60.85       75.05      2.77 o 
  -7   7   2        2.12        0.39      0.83 o 
  -6   7   2       82.30       79.33      2.42 o 
  -5   7   2        9.37       11.76      1.24 o 
  -4   7   2       50.32       72.57      1.65 o 
  -3   7   2       32.46       18.91      1.18 o 
  -2   7   2      198.11      174.93      5.30 o 
  -1   7   2      195.41      262.71      4.79 o 
   0   7   2        3.72        3.21      1.30 o 
   1   7   2      122.73      178.27      3.88 o 
   2   7   2        1.27        0.20      0.83 o 
   3   7   2       22.54       27.21      2.34 o 
   4   7   2      206.74      197.73     10.99 o 
   5   7   2        6.21        5.68      2.15 o 
   6   7   2        5.20        2.55      1.94 o 
   7   7   2        7.54       13.52      2.77 o 
   8   7   2       14.72       24.61      5.88 o 
 -10   8   2        3.63        3.53      1.66 o 
  -9   8   2        0.11        0.00      1.30 o 
  -8   8   2        4.70        3.05      1.22 o 
  -7   8   2       66.29       64.02      3.39 o 
  -6   8   2        0.02        0.74      0.66 o 
  -5   8   2        1.18        0.68      0.73 o 
  -4   8   2        7.54       17.24      1.43 o 
  -3   8   2       94.79       84.87      1.71 o 
  -2   8   2       70.62       66.50      1.42 o 
  -1   8   2        7.98       12.88      2.49 o 
   0   8   2      815.28      813.40     11.72 o 
   1   8   2       68.49       72.20      3.26 o 
   2   8   2        2.82        3.80      1.66 o 
   3   8   2      233.69      252.71      6.10 o 
   4   8   2      681.88      730.71     14.94 o 
   5   8   2       14.05       16.71      3.26 o 
   6   8   2       32.75       29.33      5.49 o 
   7   8   2       10.36        7.68      3.26 o 
 -10   9   2       21.50       24.56      4.51 o 
  -9   9   2        0.83        2.71      1.59 o 
  -8   9   2       63.25       73.52      6.86 o 
  -7   9   2       10.36       10.42      1.59 o 
  -6   9   2       79.64       78.43      2.90 o 
  -5   9   2        4.12        3.22      0.89 o 
  -4   9   2       28.93       26.55      1.78 o 
  -3   9   2       46.82       36.70      1.96 o 
  -2   9   2      154.04      169.21      2.65 o 
  -1   9   2       15.71       10.06      1.96 o 
   0   9   2       30.87       32.71      2.67 o 
   1   9   2       71.03      108.63      5.29 o 
   2   9   2       38.93       45.18      3.05 o 
   3   9   2      110.70      114.38      5.28 o 
   4   9   2       86.20       89.58      5.28 o 
   5   9   2        0.17        0.00      1.94 o 
   6   9   2       13.39       20.00      4.20 o 
 -10  10   2        0.56        0.51      1.38 o 
  -9  10   2        0.25        0.50      0.96 o 
  -8  10   2       46.15       54.05      2.82 o 
  -7  10   2        6.39        6.02      1.75 o 
  -6  10   2        2.92        5.74      0.97 o 
  -5  10   2       19.65       20.63      2.28 o 
  -4  10   2      278.24      362.30      5.45 o 
  -3  10   2       24.25       30.91      2.35 o 
  -2  10   2       42.15       68.26      2.01 o 
  -1  10   2       47.31       49.61      2.77 o 
   0  10   2       36.92       23.60      2.67 o 
   1  10   2       62.49       70.41      4.51 o 
   2  10   2        4.20        3.33      2.77 o 
   3  10   2       24.95       22.52      4.11 o 
   4  10   2        1.17        1.36      2.74 o 
   5  10   2        1.15        0.98      1.94 o 
  -9  11   2       16.50       15.42      2.90 o 
  -8  11   2        8.01        8.79      1.94 o 
  -7  11   2        6.58        0.81      1.78 o 
  -6  11   2        0.07        0.32      0.67 o 
  -5  11   2       98.89       91.48      2.46 o 
  -4  11   2      114.05      138.09      4.51 o 
  -3  11   2        0.15        2.64      1.01 o 
  -2  11   2        7.70        7.48      0.98 o 
  -1  11   2       35.35       47.29      3.55 o 
   0  11   2      103.22      111.69      4.93 o 
   1  11   2       44.22       33.95      3.05 o 
   2  11   2        2.05        0.39      1.38 o 
   3  11   2        0.74        1.57      1.94 o 
   4  11   2        4.20        8.81      2.77 o 
  -8  12   2        0.29        1.57      1.57 o 
  -7  12   2        1.20        1.96      1.38 o 
  -6  12   2       10.46       17.39      2.32 o 
  -5  12   2       58.03       68.70      2.92 o 
  -4  12   2       47.79       43.58      3.13 o 
  -3  12   2        6.41        7.59      1.78 o 
  -2  12   2       26.80       21.17      1.54 o 
  -1  12   2      109.12      116.46      5.68 o 
   0  12   2       38.10       50.44      3.60 o 
   1  12   2        0.87        0.00      1.66 o 
   2  12   2       25.72       15.19     11.75 o 
   3  12   2        0.82        1.76      1.94 o 
  -7  13   2        5.81        2.74      2.74 o 
  -6  13   2       27.36       32.96      4.51 o 
  -5  13   2        3.49        2.04      1.38 o 
  -4  13   2       10.55       13.38      1.83 o 
  -3  13   2        5.70        6.97      1.47 o 
  -2  13   2       61.05       61.63      3.25 o 
  -1  13   2        5.98        4.58      2.37 o 
   0  13   2        2.19        1.45      2.25 o 
   1  13   2        2.16        1.76      3.05 o 
   2  13   2        6.34        7.40      5.88 o 
  -6  14   2       18.72       14.72      6.23 o 
  -5  14   2       39.56       53.81      4.08 o 
  -4  14   2       36.12       40.25      2.37 o 
  -3  14   2        9.89        7.49      5.09 o 
  -2  14   2        1.24        0.00      1.01 o 
  -1  14   2       63.02       68.81     21.67 o 
   0  14   2        5.26        6.19      5.88 o 
  -1 -14   3        3.13        2.74      3.53 o 
   0 -14   3        2.16        0.78      1.38 o 
   1 -14   3        0.00        1.72      1.61 o 
   2 -14   3       12.18       11.71      1.65 o 
   3 -14   3        1.53        1.65      1.71 o 
   4 -14   3       14.66       23.25      2.74 o 
   5 -14   3        6.35        5.04      1.55 o 
  -3 -13   3        2.58        2.95      2.74 o 
  -2 -13   3       15.68       11.07     10.58 o 
  -1 -13   3        0.07        0.00      1.30 o 
   0 -13   3        0.55        1.57      1.38 o 
   1 -13   3        6.60        7.50      1.66 o 
   2 -13   3       32.86       23.93      1.88 o 
   3 -13   3       58.14       48.15      3.95 o 
   4 -13   3       20.18       21.89      2.62 o 
   5 -13   3        1.16        2.89      1.22 o 
   6 -13   3        1.41        1.04      1.13 o 
   7 -13   3        0.80        1.67      0.97 o 
  -4 -12   3        6.48        5.96      3.92 o 
  -3 -12   3        0.87        1.76      2.02 o 
  -2 -12   3       30.04       19.53     12.73 o 
  -1 -12   3       27.85       25.35      2.97 o 
   0 -12   3        0.30        1.07      1.36 o 
   1 -12   3       69.02       71.54      3.33 o 
   2 -12   3       47.17       56.10      2.44 o 
   3 -12   3      142.92      167.86      6.67 o 
   4 -12   3        9.25       15.65      1.66 o 
   5 -12   3       11.00        9.89      1.77 o 
   6 -12   3       71.23       77.49      3.30 o 
   7 -12   3       10.13       10.31      2.24 o 
   8 -12   3       12.91       16.06      3.53 o 
  -5 -11   3        2.56        1.13      2.02 o 
  -4 -11   3        9.97       11.28      2.49 o 
  -3 -11   3      104.79      109.46      5.68 o 
  -2 -11   3       23.94       17.12      2.61 o 
  -1 -11   3        7.68        4.52      1.66 o 
   0 -11   3       13.04       20.88      3.05 o 
   1 -11   3       78.31       69.10      3.33 o 
   2 -11   3        4.72        8.00      1.45 o 
   3 -11   3        5.73        6.33      1.50 o 
   4 -11   3        6.10       10.24      1.30 o 
   5 -11   3        1.92        2.40      0.85 o 
   6 -11   3        0.19        1.44      0.66 o 
   7 -11   3       90.24      101.55      2.54 o 
   8 -11   3       20.35       16.76      2.20 o 
  -6 -10   3       12.09       15.11      3.05 o 
  -5 -10   3       78.58       89.59      5.51 o 
  -4 -10   3      129.61      127.91      5.51 o 
  -3 -10   3        7.96        9.70      1.94 o 
  -2 -10   3      408.97      374.78      7.22 o 
  -1 -10   3       23.08       21.11      1.94 o 
   0 -10   3        4.03        2.94      1.37 o 
   1 -10   3      314.13      317.26      5.28 o 
   2 -10   3      387.78      398.33      5.39 o 
   3 -10   3       20.88       20.55      2.25 o 
   4 -10   3       10.77        9.47      0.78 o 
   5 -10   3       75.72       94.71      2.03 o 
   6 -10   3       25.30       31.86      1.34 o 
   7 -10   3      122.63      163.15      3.35 o 
   8 -10   3        1.31        2.31      0.90 o 
   9 -10   3        2.19        2.24      1.13 o 
  -7  -9   3        9.82        0.00      1.66 o 
  -6  -9   3        2.28        0.78      1.66 o 
  -5  -9   3        1.01        0.59      2.22 o 
  -4  -9   3       51.96       51.58      3.53 o 
  -3  -9   3       18.94       25.97      2.34 o 
  -2  -9   3       64.26       61.02      2.49 o 
  -1  -9   3        0.02        1.18      1.57 o 
   0  -9   3       30.53       33.33      2.35 o 
   1  -9   3        0.61        0.52      0.70 o 
   2  -9   3        1.39        1.11      0.66 o 
   3  -9   3       45.94       52.41      1.81 o 
   4  -9   3       16.45       15.45      0.81 o 
   5  -9   3       16.60       24.46      1.12 o 
   6  -9   3       32.75       23.38      1.88 o 
   7  -9   3        0.93        0.78      0.70 o 
   8  -9   3       40.39       43.69      1.93 o 
   9  -9   3       72.68       85.35      2.34 o 
  -7  -8   3       11.93        0.47      1.96 o 
  -6  -8   3       13.23       10.06      7.84 o 
  -5  -8   3       48.47       47.00      3.91 o 
  -4  -8   3        0.00        0.78      1.11 o 
  -3  -8   3       20.14       16.28      1.94 o 
  -2  -8   3      145.42      161.39      3.61 o 
  -1  -8   3       73.82       84.97      2.34 o 
   0  -8   3       25.09       24.17      1.39 o 
   1  -8   3        6.36        5.09      0.83 o 
   2  -8   3      121.26      117.52      1.74 o 
   3  -8   3       77.60       69.95      2.07 o 
   4  -8   3      125.90      136.37      1.79 o 
   5  -8   3       17.19       20.94      1.09 o 
   6  -8   3       15.96       19.26      1.19 o 
   7  -8   3       10.29       10.39      1.38 o 
   8  -8   3       54.93       67.15      2.65 o 
   9  -8   3      133.08      154.67      4.27 o 
  10  -8   3        0.05        0.21      1.10 o 
  -8  -7   3       13.68        0.39      1.78 o 
  -7  -7   3        7.03        0.78      1.66 o 
  -6  -7   3        8.06        4.27      3.33 o 
  -5  -7   3        8.57       10.52      2.55 o 
  -4  -7   3        5.03        1.37      1.11 o 
  -3  -7   3       31.68       40.36      4.90 o 
  -2  -7   3       68.92       94.60      2.90 o 
  -1  -7   3       36.79       33.48      1.66 o 
   0  -7   3      604.46      673.65      8.30 o 
   1  -7   3       15.00       10.31      0.94 o 
   2  -7   3      309.09      370.99      3.69 o 
   3  -7   3      121.30      124.86      2.45 o 
   4  -7   3      227.96      242.30      2.48 o 
   5  -7   3       50.42       63.57      1.44 o 
   6  -7   3      101.95       99.94      1.67 o 
   7  -7   3        1.48        2.44      0.76 o 
   8  -7   3       28.28       29.40      2.53 o 
   9  -7   3      104.34      131.28      5.49 o 
  10  -7   3       15.89       11.97      7.64 o 
  -9  -6   3        0.42        0.59      1.94 o 
  -8  -6   3       27.06       21.95     15.28 o 
  -7  -6   3        4.66        2.20      2.02 o 
  -6  -6   3       35.52       30.20      3.53 o 
  -5  -6   3      253.51      256.81      5.89 o 
  -4  -6   3        0.39        0.20      1.01 o 
  -3  -6   3       13.62       14.20      1.39 o 
  -2  -6   3       15.15        9.63      1.11 o 
  -1  -6   3      199.84      188.83      2.78 o 
   0  -6   3      218.29      160.65      2.54 o 
   1  -6   3      436.51      378.87      7.48 o 
   2  -6   3      136.70      137.52      1.67 o 
   3  -6   3       25.28       30.78      0.62 o 
   4  -6   3       74.09       69.84      1.07 o 
   5  -6   3        0.30        0.98      0.45 o 
   6  -6   3        7.05        6.33      0.74 o 
   7  -6   3       33.01       46.04      1.95 o 
   8  -6   3      863.03     1002.03     12.66 o 
   9  -6   3      266.43      316.71      6.15 o 
  10  -6   3        0.12        0.65      1.36 o 
  -9  -5   3        2.10        0.00      1.66 o 
  -8  -5   3        9.70        4.29      4.51 o 
  -7  -5   3       12.45       12.39      2.34 o 
  -6  -5   3      226.99      230.79      5.81 o 
  -5  -5   3       79.50       78.43      2.90 o 
  -4  -5   3      259.95      270.93      5.00 o 
  -3  -5   3       68.65       66.64      2.07 o 
  -2  -5   3      761.44      824.20     12.05 o 
  -1  -5   3      153.45      131.53      2.90 o 
   0  -5   3      500.34      606.24      7.89 o 
   1  -5   3      280.22      285.24      3.06 o 
   2  -5   3       26.14       26.18      0.70 o 
   3  -5   3     2242.52     2350.48     18.24 o 
   4  -5   3        1.05        0.00      0.25 o 
   5  -5   3      248.13      261.92      2.98 o 
   6  -5   3      154.76      170.39      2.40 o 
   7  -5   3      167.00      198.17      3.58 o 
   8  -5   3        0.00        0.00      0.68 o 
   9  -5   3        4.69        2.58      1.18 o 
  10  -5   3        3.12        1.76      1.03 o 
  -9  -4   3        2.44        2.45      2.53 o 
  -8  -4   3       76.63       88.14      4.29 o 
  -7  -4   3      511.76      479.47     10.58 o 
  -6  -4   3      313.51      290.21      6.24 o 
  -5  -4   3      234.93      234.75      5.23 o 
  -4  -4   3      495.76      480.23      9.45 o 
  -3  -4   3     2419.91     2664.77     34.08 o 
  -2  -4   3     1318.95     1340.14     17.53 o 
  -1  -4   3        2.40        7.64      0.55 o 
   0  -4   3     2222.47     2170.44     28.94 o 
   1  -4   3       10.74        4.31      0.26 o 
   2  -4   3      377.84      372.02      3.34 o 
   3  -4   3      922.27      961.85      7.36 o 
   4  -4   3      792.25      924.32      6.87 o 
   5  -4   3       59.59       46.85      1.19 o 
   6  -4   3        0.19        1.00      0.51 o 
   7  -4   3       38.57       31.58      1.50 o 
   8  -4   3       57.35       61.34      2.46 o 
   9  -4   3        2.65        1.30      1.06 o 
  10  -4   3        0.00        0.33      1.38 o 
 -10  -3   3        5.90        6.52      4.01 o 
  -9  -3   3        1.17        0.20      1.38 o 
  -8  -3   3       15.42       18.41      5.88 o 
  -7  -3   3       53.20       57.56      3.18 o 
  -6  -3   3       17.62       18.15      2.25 o 
  -5  -3   3        5.73       15.28      1.71 o 
  -4  -3   3      416.05      374.10      5.86 o 
  -3  -3   3       76.59       90.59      1.94 o 
  -2  -3   3      239.38      210.31      2.78 o 
  -1  -3   3     1473.77     1484.37     27.49 o 
   0  -3   3      617.31      561.04     10.69 o 
   1  -3   3     4917.76     4654.73    140.47 o 
   2  -3   3      446.56      490.36      5.43 o 
   3  -3   3       26.46       17.41      0.50 o 
   4  -3   3       80.49       77.10      1.41 o 
   5  -3   3      641.13      630.97     15.89 o 
   6  -3   3      426.09      399.79      4.28 o 
   7  -3   3        3.82        6.15      0.93 o 
   8  -3   3      170.84      177.67      3.34 o 
   9  -3   3        0.42        0.39      1.13 o 
  10  -3   3        2.25        1.44      1.24 o 
 -10  -2   3        1.77        1.59      2.06 o 
  -9  -2   3       10.65        7.32      6.66 o 
  -8  -2   3      267.97      278.38      7.98 o 
  -7  -2   3      148.53      139.35      4.31 o 
  -6  -2   3        1.34        4.69      1.36 o 
  -5  -2   3        6.39        6.51      1.76 o 
  -4  -2   3        2.68        3.87      1.01 o 
  -3  -2   3      160.15      164.56      2.83 o 
  -2  -2   3      238.12      187.27      2.46 o 
  -1  -2   3       48.32       51.95      0.83 o 
   0  -2   3     1321.16     1383.38     11.96 o 
   1  -2   3     4295.70     3557.21    120.19 o 
   2  -2   3      870.46      848.02      6.65 o 
   3  -2   3      552.67      611.68      4.45 o 
   4  -2   3       10.86       10.60      0.80 o 
   5  -2   3      371.27      425.51      4.54 o 
   6  -2   3       17.06       20.37      1.14 o 
   7  -2   3      136.23      138.15      3.54 o 
   8  -2   3       41.27       38.54      1.86 o 
   9  -2   3      119.03      125.15      4.29 o 
  10  -2   3        0.19        0.44      1.00 o 
 -10  -1   3      120.67      143.77      5.82 o 
  -9  -1   3       28.07       18.44     12.34 o 
  -8  -1   3       50.62       47.99      2.90 o 
  -7  -1   3        6.01       14.41      2.25 o 
  -6  -1   3       24.83       25.89      2.02 o 
  -5  -1   3       25.32       16.84      1.76 o 
  -4  -1   3       32.88       24.08      1.37 o 
  -3  -1   3      869.77      853.34     18.26 o 
  -2  -1   3      110.10       78.92      1.39 o 
  -1  -1   3       87.43      146.82      1.60 o 
   0  -1   3     1771.86     1588.19     17.35 o 
   1  -1   3     1331.77     1371.17     27.25 o 
   2  -1   3     3763.30     3742.36     62.05 o 
   3  -1   3      392.36      417.37      3.16 o 
   4  -1   3        2.51        0.39      0.25 o 
   5  -1   3      342.47      376.06      4.93 o 
   6  -1   3      131.40      151.59      2.44 o 
   7  -1   3        4.54        3.28      0.93 o 
   8  -1   3      314.25      324.44      6.26 o 
   9  -1   3       80.71       87.53      3.15 o 
  10  -1   3       10.59        5.53      2.57 o 
 -11   0   3        6.90        4.46      3.27 o 
 -10   0   3        7.51        2.08      2.61 o 
  -9   0   3        3.85        5.07      2.31 o 
  -8   0   3       60.68       65.86      3.05 o 
  -7   0   3       38.94       51.72      2.90 o 
  -6   0   3       19.38       17.53      1.88 o 
  -5   0   3       54.59       48.25      2.74 o 
  -4   0   3        0.01        0.00      0.35 o 
  -3   0   3     1038.13      877.66      9.29 o 
  -2   0   3     1187.50     1302.35     13.18 o 
  -1   0   3     3085.81     3105.86     33.41 o 
   0   0   3        0.28        7.09      4.90 o 
   1   0   3     3105.10     2751.75     20.22 o 
   2   0   3       52.80       33.59      0.85 o 
   3   0   3        3.10        2.56      0.84 o 
   4   0   3        0.27        0.94      0.52 o 
   5   0   3       49.07       31.85      1.19 o 
   6   0   3      104.33      113.52      2.24 o 
   7   0   3       18.93       22.58      1.57 o 
   8   0   3      116.51      120.75      4.50 o 
   9   0   3        9.60        9.98      2.24 o 
  10   0   3        2.27        1.75      1.24 o 
 -11   1   3       37.57       44.82     15.64 o 
 -10   1   3        6.56        2.74      1.42 o 
  -9   1   3        1.95        0.48      1.03 o 
  -8   1   3      107.71      105.85      3.60 o 
  -7   1   3       17.92       33.58      2.53 o 
  -6   1   3      141.89      144.28      3.18 o 
  -5   1   3        0.45        1.76      0.83 o 
  -4   1   3       35.70       32.27      1.59 o 
  -3   1   3      916.86      830.45      9.84 o 
  -2   1   3    21449.91    24741.63    409.54 o 
  -1   1   3     6790.19     6969.40    123.13 o 
   0   1   3       36.80       33.24      1.00 o 
   1   1   3     1541.19     1398.72     40.89 o 
   2   1   3     1819.32     1851.57     16.91 o 
   3   1   3       69.08       65.85      1.19 o 
   4   1   3       35.37       31.44      1.31 o 
   5   1   3       46.26       44.98      2.20 o 
   6   1   3        1.05        1.02      0.78 o 
   7   1   3      254.05      257.24      4.35 o 
   8   1   3      109.61      110.16      3.21 o 
   9   1   3        1.56        0.80      1.32 o 
  10   1   3        0.05        1.16      1.78 o 
 -11   2   3        0.26        0.34      1.50 o 
 -10   2   3        1.58        2.65      1.53 o 
  -9   2   3       29.91       41.90      2.26 o 
  -8   2   3      126.56      126.91      3.17 o 
  -7   2   3      284.41      235.02      4.72 o 
  -6   2   3       45.63       31.85      2.02 o 
  -5   2   3       65.57       89.15      3.33 o 
  -4   2   3       57.80       45.71      2.22 o 
  -3   2   3     3262.50     3203.38     38.10 o 
  -2   2   3      629.60      715.70     12.28 o 
  -1   2   3    27893.66    29140.54    513.00 o 
   0   2   3       77.66       61.60      0.90 o 
   1   2   3        3.99        7.30      0.34 o 
   2   2   3     1820.90     1716.01     15.39 o 
   3   2   3     4657.13     5288.38    213.18 o 
   4   2   3      218.75      215.22     12.97 o 
   5   2   3      388.15      415.28      6.81 o 
   6   2   3      419.19      441.39      6.25 o 
   7   2   3       48.02       58.56      2.60 o 
   8   2   3        7.07        8.98      2.08 o 
   9   2   3        4.16        4.17      1.88 o 
 -11   3   3        0.66        0.91      1.36 o 
 -10   3   3       20.57       14.90      6.09 o 
  -9   3   3        6.90        6.40      1.36 o 
  -8   3   3       62.59       77.15      2.74 o 
  -7   3   3      113.97      130.30      2.90 o 
  -6   3   3      191.56      188.66      3.11 o 
  -5   3   3        4.96        5.41      0.63 o 
  -4   3   3       23.79       24.59      2.15 o 
  -3   3   3      364.75      353.26      3.75 o 
  -2   3   3     4071.95     3976.24     57.17 o 
  -1   3   3      164.42      185.03      3.93 o 
   0   3   3     3148.05     2864.81     25.71 o 
   1   3   3       22.93       15.29      0.83 o 
   2   3   3      708.06      678.08      7.96 o 
   3   3   3     1229.94     1396.84     16.84 o 
   4   3   3      123.62      132.04      2.41 o 
   5   3   3       86.36       68.39      2.27 o 
   6   3   3      107.20      102.61      3.01 o 
   7   3   3        7.72        5.34      1.50 o 
   8   3   3       14.31       14.65      2.34 o 
   9   3   3       17.20       13.57      6.50 o 
 -11   4   3        0.29        0.43      1.27 o 
 -10   4   3        0.04        0.91      1.13 o 
  -9   4   3       38.37       41.40      2.26 o 
  -8   4   3       27.20       25.53      1.72 o 
  -7   4   3      184.22      189.13      4.43 o 
  -6   4   3      207.44      217.90      3.30 o 
  -5   4   3      207.93      257.07      3.06 o 
  -4   4   3      566.94      640.82      7.35 o 
  -3   4   3       93.27       97.86      1.36 o 
  -2   4   3     1728.56     1557.80     27.29 o 
  -1   4   3       24.30       55.72      1.51 o 
   0   4   3     2027.96     2059.83     25.99 o 
   1   4   3      934.10      885.59     16.65 o 
   2   4   3      181.40      142.90      2.78 o 
   3   4   3       13.60       21.59      1.96 o 
   4   4   3       43.99       41.57      1.94 o 
   5   4   3       47.95       45.67      2.49 o 
   6   4   3       54.06       55.38      2.33 o 
   7   4   3       49.45       45.61      2.49 o 
   8   4   3       33.20       30.77      2.49 o 
   9   4   3        0.04        0.00      1.19 o 
 -11   5   3        0.73        0.00      1.89 o 
 -10   5   3        0.03        0.14      0.77 o 
  -9   5   3       13.90       16.35      1.65 o 
  -8   5   3      159.87      188.46      3.54 o 
  -7   5   3       14.76       19.38      1.40 o 
  -6   5   3       26.01       23.77      2.35 o 
  -5   5   3        9.76       10.83      0.94 o 
  -4   5   3        0.35        4.88      0.65 o 
  -3   5   3      102.19       95.23      1.40 o 
  -2   5   3        1.54        2.35      0.78 o 
  -1   5   3      172.27      175.42      3.73 o 
   0   5   3      658.88      656.95      8.23 o 
   1   5   3        4.11        4.05      1.01 o 
   2   5   3      299.56      317.30      5.00 o 
   3   5   3       32.11       19.10      2.02 o 
   4   5   3       38.41       32.92      2.22 o 
   5   5   3       33.15       28.04      2.72 o 
   6   5   3      178.11      189.18      6.09 o 
   7   5   3        0.23        0.00      1.03 o 
   8   5   3        0.23        0.39      1.27 o 
 -11   6   3        0.36        0.05      1.22 o 
 -10   6   3        3.30        5.75      1.77 o 
  -9   6   3        0.01        0.00      1.00 o 
  -8   6   3        2.65        0.20      0.83 o 
  -7   6   3        1.28        0.50      0.73 o 
  -6   6   3        5.22        2.94      1.11 o 
  -5   6   3        0.54        0.26      0.39 o 
  -4   6   3      460.98      428.85      4.51 o 
  -3   6   3        9.32       17.16      1.18 o 
  -2   6   3      870.75      603.45     22.15 o 
  -1   6   3      144.26      108.83      3.14 o 
   0   6   3       11.01       12.96      1.59 o 
   1   6   3      140.65      118.27      3.05 o 
   2   6   3      169.97      167.37      4.42 o 
   3   6   3      218.99      203.80      5.37 o 
   4   6   3      163.43      156.90      4.44 o 
   5   6   3      501.96      510.01     10.86 o 
   6   6   3        8.74        6.12      2.31 o 
   7   6   3        3.61        3.66      1.77 o 
   8   6   3       43.01       61.74      3.93 o 
 -11   7   3        1.74        2.92      2.31 o 
 -10   7   3        1.67        2.24      1.88 o 
  -9   7   3        0.54        1.57      1.94 o 
  -8   7   3       16.30       15.29      1.78 o 
  -7   7   3        1.63        0.90      0.94 o 
  -6   7   3        6.69        5.48      1.11 o 
  -5   7   3        1.04        4.23      0.85 o 
  -4   7   3       82.72      108.59      3.14 o 
  -3   7   3      109.50      100.49      1.76 o 
  -2   7   3      338.09      357.54      3.98 o 
  -1   7   3      313.57      373.09     10.61 o 
   0   7   3        0.38        0.78      0.83 o 
   1   7   3       32.46       35.66      2.22 o 
   2   7   3        1.02        3.91      2.94 o 
   3   7   3       94.93      104.11      3.73 o 
   4   7   3      294.48      294.55      6.94 o 
   5   7   3       21.80       22.15      2.77 o 
   6   7   3       23.46       25.13      3.68 o 
   7   7   3        3.06        1.81      1.86 o 
 -10   8   3        1.72        2.35      1.88 o 
  -9   8   3       31.04       35.76      2.74 o 
  -8   8   3       15.15       17.68      2.73 o 
  -7   8   3       16.47       32.91      5.48 o 
  -6   8   3        8.27        4.74      0.90 o 
  -5   8   3        1.38        4.70      1.59 o 
  -4   8   3        0.73        0.00      0.59 o 
  -3   8   3      231.02      272.19      3.68 o 
  -2   8   3      317.50      351.48     14.73 o 
  -1   8   3      153.24      111.20      3.33 o 
   0   8   3       16.31       15.53      2.77 o 
   1   8   3       80.79       88.43      3.33 o 
   2   8   3      157.53      161.55      5.44 o 
   3   8   3        7.96        7.76      2.61 o 
   4   8   3       29.30       26.82      2.90 o 
   5   8   3       47.50       48.84      4.33 o 
   6   8   3        0.36        0.00      1.50 o 
   7   8   3        6.35        7.75      5.01 o 
 -10   9   3       13.28        8.28      8.42 o 
  -9   9   3        0.91        0.00      1.30 o 
  -8   9   3        0.72        0.92      0.85 o 
  -7   9   3       21.18       16.91      2.14 o 
  -6   9   3        0.00        0.78      1.30 o 
  -5   9   3        0.65        0.84      0.94 o 
  -4   9   3       31.91       23.99      1.76 o 
  -3   9   3      245.76      210.73      3.12 o 
  -2   9   3        4.71        1.57      0.64 o 
  -1   9   3        1.53        0.59      1.11 o 
   0   9   3      141.66      125.69      3.88 o 
   1   9   3       49.97       53.53      4.71 o 
   2   9   3      397.97      443.77     10.08 o 
   3   9   3       14.76       12.26      2.49 o 
   4   9   3      103.92      104.58      4.84 o 
   5   9   3        6.14        4.90      2.22 o 
   6   9   3       11.47        6.80      2.62 o 
  -9  10   3        2.00        1.08      1.64 o 
  -8  10   3        7.44        2.33      1.48 o 
  -7  10   3      102.73      125.94      6.47 o 
  -6  10   3       65.45       83.57      4.90 o 
  -5  10   3        1.20        2.37      0.70 o 
  -4  10   3       83.79       99.31      2.94 o 
  -3  10   3      185.35      189.76      4.71 o 
  -2  10   3       51.00       43.46      3.33 o 
  -1  10   3       17.02       20.98      2.22 o 
   0  10   3       53.52       71.72      3.60 o 
   1  10   3       44.12       56.28      3.32 o 
   2  10   3      159.12      180.00      6.08 o 
   3  10   3       29.58       29.64      3.32 o 
   4  10   3       34.78       38.71      3.88 o 
   5  10   3        6.14       11.60      3.62 o 
  -9  11   3       16.04        9.14      8.03 o 
  -8  11   3        0.34        0.00      1.36 o 
  -7  11   3        6.92        8.60      2.37 o 
  -6  11   3        7.53        4.00      1.96 o 
  -5  11   3        5.78        5.09      1.57 o 
  -4  11   3        9.07       14.60      2.55 o 
  -3  11   3       12.13       11.42      1.13 o 
  -2  11   3        3.85        1.25      0.90 o 
  -1  11   3        7.04        7.83      1.94 o 
   0  11   3        1.21        1.96      1.66 o 
   1  11   3        1.45        0.98      1.66 o 
   2  11   3        8.50        5.68      3.60 o 
   3  11   3        1.76        3.06      2.67 o 
   4  11   3       36.06       59.16      6.66 o 
  -8  12   3        0.79        0.00      1.66 o 
  -7  12   3        2.59        0.13      1.05 o 
  -6  12   3        0.34        0.00      1.11 o 
  -5  12   3        0.37        0.69      0.64 o 
  -4  12   3        3.33        4.65      1.05 o 
  -3  12   3       49.81       48.48      1.89 o 
  -2  12   3       13.27       14.50      4.80 o 
  -1  12   3       24.11       31.42      4.71 o 
   0  12   3        1.65        2.44      2.31 o 
   1  12   3       33.48       18.07     16.65 o 
   2  12   3       10.15        3.33      3.72 o 
   3  12   3        2.90        3.33      3.72 o 
  -7  13   3        3.92        1.86      2.62 o 
  -6  13   3       13.45        8.65      7.44 o 
  -5  13   3        2.94        2.45      1.08 o 
  -4  13   3        0.10        0.06      0.94 o 
  -3  13   3        0.86        0.28      0.73 o 
  -2  13   3       33.07       26.53      1.78 o 
  -1  13   3        1.03        0.78      1.66 o 
   0  13   3        7.48        1.76      1.94 o 
   1  13   3       20.31       15.17     11.75 o 
   2  13   3        0.03        0.78      1.94 o 
  -5  14   3       40.62       59.95      5.88 o 
  -4  14   3        1.77        0.00      1.57 o 
  -3  14   3       13.87        0.39      2.35 o 
  -2  14   3        0.02        0.22      1.22 o 
  -1  14   3        1.91        2.39      1.25 o 
   0 -14   4       12.11        9.10      7.44 o 
   1 -14   4        3.04        3.41      1.84 o 
   2 -14   4        0.03        0.70      0.96 o 
   3 -14   4        5.07        6.00      3.33 o 
   4 -14   4        4.29        4.91      2.74 o 
   5 -14   4        1.01        0.20      0.64 o 
  -2 -13   4        0.01        0.11      1.36 o 
  -1 -13   4       10.45       12.34      3.32 o 
   0 -13   4        1.61        2.41      1.66 o 
   1 -13   4        1.04        1.12      1.19 o 
   2 -13   4        0.21        0.04      1.21 o 
   3 -13   4        2.49        5.48      1.45 o 
   4 -13   4        0.21        0.00      0.94 o 
   5 -13   4        2.74        1.33      0.76 o 
   6 -13   4        1.35        0.00      1.96 o 
  -4 -12   4        0.66        0.36      1.66 o 
  -3 -12   4       47.40       53.34      3.60 o 
  -2 -12   4       13.05        8.08      1.94 o 
  -1 -12   4        2.68        2.95      1.66 o 
   0 -12   4        0.05        0.20      0.83 o 
   1 -12   4        0.91        1.10      1.30 o 
   2 -12   4       31.04       34.34      4.00 o 
   3 -12   4       41.87       46.88      3.48 o 
   4 -12   4        0.05        0.28      0.94 o 
   5 -12   4        0.19        0.48      0.80 o 
   6 -12   4        8.38       10.87      1.27 o 
   7 -12   4       13.41       12.14      3.53 o 
  -5 -11   4       18.13       20.64      3.84 o 
  -4 -11   4        0.48        0.00      1.59 o 
  -3 -11   4       67.72       56.14     31.55 o 
  -2 -11   4        0.47        3.13      1.57 o 
  -1 -11   4        6.23        3.59      1.59 o 
   0 -11   4       31.03       47.10      4.70 o 
   1 -11   4       73.68       94.35      2.94 o 
   2 -11   4      581.05      631.55      7.70 o 
   3 -11   4       81.85      107.44      7.05 o 
   4 -11   4       48.11       45.61      1.44 o 
   5 -11   4        0.10        0.10      0.53 o 
   6 -11   4       10.92       12.37      1.66 o 
   7 -11   4        5.11        3.66      1.42 o 
   8 -11   4        1.88        1.57      2.35 o 
  -6 -10   4        6.24        5.02      6.07 o 
  -5 -10   4        0.21        0.00      1.11 o 
  -4 -10   4       34.05       32.67      3.55 o 
  -3 -10   4       45.20       48.34      3.32 o 
  -2 -10   4      136.05      139.83      4.01 o 
  -1 -10   4        3.00        2.43      1.30 o 
   0 -10   4       40.03       35.28      2.77 o 
   1 -10   4       46.75       53.50      3.05 o 
   2 -10   4      372.28      409.33      5.43 o 
   3 -10   4      522.78      578.56     20.45 o 
   4 -10   4       34.57       35.20      1.22 o 
   5 -10   4       36.13       32.66      1.38 o 
   6 -10   4      131.51      135.91      2.00 o 
   7 -10   4       26.48       24.51     13.71 o 
   8 -10   4        1.61        0.63      0.62 o 
   9 -10   4        0.96        0.98      1.66 o 
  -7  -9   4        1.14        0.59      2.02 o 
  -6  -9   4        0.35        0.00      1.66 o 
  -5  -9   4       28.65       18.34     12.15 o 
  -4  -9   4        4.08        6.50      2.06 o 
  -3  -9   4       92.27      102.89      3.60 o 
  -2  -9   4       16.71       32.79      2.61 o 
  -1  -9   4      170.64      183.67      5.13 o 
   0  -9   4      237.51      249.19      4.62 o 
   1  -9   4      126.96      144.64      3.11 o 
   2  -9   4        0.32        0.00      0.50 o 
   3  -9   4       41.28       47.84      5.68 o 
   4  -9   4       73.69       81.67      1.72 o 
   5  -9   4        3.89        3.52      0.92 o 
   6  -9   4        3.20        3.52      1.48 o 
   7  -9   4       39.26       38.87      1.44 o 
   8  -9   4        0.21        1.14      0.90 o 
   9  -9   4        0.62        0.59      1.66 o 
  -7  -8   4       43.74       57.40      4.29 o 
  -6  -8   4        3.01        1.37      1.66 o 
  -5  -8   4       21.76       22.05      4.31 o 
  -4  -8   4      104.33       92.60      3.60 o 
  -3  -8   4        1.10        1.57      1.57 o 
  -2  -8   4        7.20       13.12      2.22 o 
  -1  -8   4        0.14        0.00      1.22 o 
   0  -8   4      927.51      861.07     10.33 o 
   1  -8   4        1.54        1.49      0.65 o 
   2  -8   4       48.18       51.38      1.20 o 
   3  -8   4       30.66       28.73      1.08 o 
   4  -8   4       11.12       12.37      0.62 o 
   5  -8   4       32.16       35.90      0.92 o 
   6  -8   4        0.02        0.10      0.26 o 
   7  -8   4       30.35       36.30      1.37 o 
   8  -8   4       62.02       76.31      2.71 o 
   9  -8   4        0.37        0.00      0.73 o 
  -8  -7   4        1.77        1.35      2.31 o 
  -7  -7   4       10.95        0.00      1.66 o 
  -6  -7   4       16.29       10.71      7.25 o 
  -5  -7   4       29.89       28.83      2.49 o 
  -4  -7   4      243.14      272.09     11.58 o 
  -3  -7   4       31.46       24.03      2.74 o 
  -2  -7   4       28.66       32.54      1.66 o 
  -1  -7   4      126.42      120.71      4.71 o 
   0  -7   4       59.09       64.93      1.51 o 
   1  -7   4      262.97      266.86      3.05 o 
   2  -7   4       36.11       42.67      0.95 o 
   3  -7   4       62.86       47.90      1.09 o 
   4  -7   4      133.50      136.45      1.95 o 
   5  -7   4        0.82        1.27      0.37 o 
   6  -7   4        5.06        5.01      0.65 o 
   7  -7   4       85.45       78.32      2.32 o 
   8  -7   4       13.22       13.93      4.10 o 
   9  -7   4        7.57        8.97      6.27 o 
  10  -7   4        1.72        0.78      1.50 o 
  -9  -6   4        0.00        0.49      2.02 o 
  -8  -6   4        1.18        1.08      2.02 o 
  -7  -6   4       14.82       13.06      9.99 o 
  -6  -6   4      102.25      102.33      4.16 o 
  -5  -6   4       69.44       70.72      3.18 o 
  -4  -6   4        3.76        4.28      1.59 o 
  -3  -6   4       60.33       71.69      2.67 o 
  -2  -6   4       40.62       31.02      1.66 o 
  -1  -6   4      143.78      172.64      2.62 o 
   0  -6   4        0.06       12.91      7.25 o 
   1  -6   4        7.90       15.28      0.65 o 
   2  -6   4       64.34       75.87      2.16 o 
   3  -6   4      130.36      149.16      2.55 o 
   4  -6   4      150.62      151.63      1.69 o 
   5  -6   4       86.65       99.32      1.24 o 
   6  -6   4        2.22        1.04      0.77 o 
   7  -6   4       11.71       14.05      1.07 o 
   8  -6   4       25.15       20.34      1.29 o 
   9  -6   4        7.28        4.31      1.57 o 
  10  -6   4        1.50        1.70      1.26 o 
  -9  -5   4        0.54        0.00      1.66 o 
  -8  -5   4       11.78        0.20      1.39 o 
  -7  -5   4       68.25       68.13      4.33 o 
  -6  -5   4        6.85       12.99      2.06 o 
  -5  -5   4       27.34       37.76      2.90 o 
  -4  -5   4      248.72      227.71      4.44 o 
  -3  -5   4       44.19       44.69      2.25 o 
  -2  -5   4      372.23      454.24      6.32 o 
  -1  -5   4        8.59       16.46      1.39 o 
   0  -5   4      515.00      536.89      7.49 o 
   1  -5   4      194.75      211.40      3.37 o 
   2  -5   4       35.51       28.58      0.39 o 
   3  -5   4       19.30       15.19      1.36 o 
   4  -5   4       63.22       66.60      2.12 o 
   5  -5   4       23.86       30.83      0.72 o 
   6  -5   4       97.26       93.81      1.73 o 
   7  -5   4        0.07        0.44      0.61 o 
   8  -5   4      132.49      149.49      3.15 o 
   9  -5   4      131.21      159.93      3.33 o 
  10  -5   4       23.48       17.64      5.35 o 
  -9  -4   4       13.75       14.76      3.05 o 
  -8  -4   4      265.39      278.41      7.49 o 
  -7  -4   4      263.18      268.30      7.69 o 
  -6  -4   4       14.22       16.07      1.94 o 
  -5  -4   4       17.06       13.52      1.66 o 
  -4  -4   4      179.18      147.78      3.18 o 
  -3  -4   4       14.81       14.10      1.30 o 
  -2  -4   4     1854.18     1809.65     20.95 o 
  -1  -4   4       72.79       48.99      1.30 o 
   0  -4   4     2391.83     2229.64     23.01 o 
   1  -4   4      131.87      128.02      1.05 o 
   2  -4   4     2821.33     2885.24     50.27 o 
   3  -4   4      162.26      165.69      3.53 o 
   4  -4   4       30.79       48.34      0.62 o 
   5  -4   4      190.75      182.50      1.89 o 
   6  -4   4       50.85       38.33      1.18 o 
   7  -4   4      120.98      141.96      2.77 o 
   8  -4   4       54.07       53.58      1.79 o 
   9  -4   4        1.52        0.69      0.93 o 
  10  -4   4        0.00        0.00      0.78 o 
 -10  -3   4       12.99       15.06      3.18 o 
  -9  -3   4        3.20        1.96      3.05 o 
  -8  -3   4        1.46        1.57      1.66 o 
  -7  -3   4      671.77      648.74     12.67 o 
  -6  -3   4       23.22       24.71      2.53 o 
  -5  -3   4        2.74        2.09      1.05 o 
  -4  -3   4      142.77      126.35      2.77 o 
  -3  -3   4      159.71      136.37      5.10 o 
  -2  -3   4      312.38      317.95      4.72 o 
  -1  -3   4      583.49      498.00      4.88 o 
   0  -3   4     1465.71     1385.69     27.43 o 
   1  -3   4       85.49       81.09      0.54 o 
   2  -3   4      283.66      247.99      6.10 o 
   3  -3   4       22.76       18.51      0.44 o 
   4  -3   4       13.57       13.21      0.53 o 
   5  -3   4       91.68      109.99      1.75 o 
   6  -3   4      153.08      157.80      2.46 o 
   7  -3   4        5.97        6.31      1.32 o 
   8  -3   4       22.46       23.73      1.61 o 
   9  -3   4       13.65       11.76      3.51 o 
  10  -3   4       11.84       15.48      4.38 o 
 -10  -2   4       78.43       96.84      6.38 o 
  -9  -2   4       24.41       14.14      9.99 o 
  -8  -2   4       28.02       31.27      2.90 o 
  -7  -2   4      297.88      280.43      8.59 o 
  -6  -2   4       14.08       14.20      1.66 o 
  -5  -2   4       90.99       92.14      2.62 o 
  -4  -2   4      367.74      316.42      4.45 o 
  -3  -2   4     2239.02     2324.03     33.03 o 
  -2  -2   4        1.91        2.74      0.83 o 
  -1  -2   4      225.20      216.41      5.50 o 
   0  -2   4     7468.87     7960.60     99.68 o 
   1  -2   4     2180.19     2034.10     69.98 o 
   2  -2   4      212.99      217.04      3.39 o 
   3  -2   4      130.63      106.53      1.10 o 
   4  -2   4      128.37      108.57      1.51 o 
   5  -2   4       62.88       66.80      1.56 o 
   6  -2   4       32.08       28.68      1.12 o 
   7  -2   4       41.84       53.71      1.77 o 
   8  -2   4        5.34        2.48      1.36 o 
   9  -2   4       27.87       24.21      7.13 o 
  10  -2   4        4.03        3.04      1.46 o 
 -10  -1   4       32.39       29.80     19.20 o 
  -9  -1   4       94.77       93.50      4.43 o 
  -8  -1   4       98.51      103.49      4.78 o 
  -7  -1   4       57.55       63.04      3.32 o 
  -6  -1   4       41.70       50.00      2.22 o 
  -5  -1   4      185.67      173.28      3.33 o 
  -4  -1   4     1033.21      867.23     14.67 o 
  -3  -1   4       33.89       46.26      1.39 o 
  -2  -1   4      777.74      706.35      7.29 o 
  -1  -1   4      400.49      327.38      5.72 o 
   0  -1   4      522.44      512.70      4.94 o 
   1  -1   4      295.08      271.54      2.32 o 
   2  -1   4       25.27       24.98      0.50 o 
   3  -1   4       53.30       60.31      0.89 o 
   4  -1   4        6.59        4.10      0.51 o 
   5  -1   4      377.72      347.13      8.42 o 
   6  -1   4       47.10       59.83      1.85 o 
   7  -1   4       21.71       27.17      1.66 o 
   8  -1   4       57.92       49.84      2.10 o 
   9  -1   4       10.58        8.38      1.50 o 
  10  -1   4        0.18        0.00      1.14 o 
 -11   0   4        5.46        2.04      2.05 o 
 -10   0   4       16.47       21.67     14.30 o 
  -9   0   4       28.82       17.08     14.69 o 
  -8   0   4        0.31        0.85      1.36 o 
  -7   0   4       59.27       62.71      2.77 o 
  -6   0   4        6.70        5.45      1.37 o 
  -5   0   4      183.37      190.60      6.28 o 
  -4   0   4       52.70       77.02      1.94 o 
  -3   0   4      323.28      319.23      4.72 o 
  -2   0   4      542.67      523.73      5.45 o 
  -1   0   4     3888.80     3671.66     72.33 o 
   0   0   4      277.68      235.71      5.91 o 
   1   0   4        1.93        1.62      0.22 o 
   2   0   4      102.07      103.79      1.15 o 
   3   0   4       12.40       14.10      0.62 o 
   4   0   4      352.88      318.69      3.36 o 
   5   0   4       32.33       46.20      1.42 o 
   6   0   4       14.40       14.59      1.32 o 
   7   0   4       10.06       12.79      1.45 o 
   8   0   4       16.59       18.49      2.13 o 
   9   0   4        1.48        1.24      1.07 o 
  10   0   4        0.63        1.11      1.24 o 
 -11   1   4       26.21        0.25      1.71 o 
 -10   1   4        0.32        0.00      1.27 o 
  -9   1   4       18.88       18.70      2.90 o 
  -8   1   4      237.54      237.52      6.67 o 
  -7   1   4        1.44        1.18      1.11 o 
  -6   1   4      166.38      147.36      4.05 o 
  -5   1   4       66.81       70.57      2.22 o 
  -4   1   4       17.90       10.70      1.57 o 
  -3   1   4      629.14      574.33      6.56 o 
  -2   1   4      624.27      709.36     13.65 o 
  -1   1   4     1138.00     1082.13     16.39 o 
   0   1   4      113.30      121.62      2.11 o 
   1   1   4       31.44       39.76      0.75 o 
   2   1   4        6.06        2.77      0.42 o 
   3   1   4     1676.72     1649.94     15.29 o 
   4   1   4       75.54       79.77      1.89 o 
   5   1   4       40.32       44.56      1.55 o 
   6   1   4        2.34        1.88      0.85 o 
   7   1   4       10.95        6.28      1.36 o 
   8   1   4        1.39        0.28      1.09 o 
   9   1   4       11.84       12.78      1.83 o 
 -11   2   4        9.78       13.35      5.26 o 
 -10   2   4        1.53        0.52      1.27 o 
  -9   2   4        0.12        0.26      0.90 o 
  -8   2   4       96.38       82.55      3.33 o 
  -7   2   4       13.89       10.06      1.96 o 
  -6   2   4       34.68       30.79      1.66 o 
  -5   2   4      192.95      228.81      4.42 o 
  -4   2   4      338.97      363.68      4.86 o 
  -3   2   4     1921.10     2090.10     24.45 o 
  -2   2   4      347.50      328.49      5.51 o 
  -1   2   4      224.71      271.48      7.86 o 
   0   2   4      469.49      392.80      3.46 o 
   1   2   4      403.43      320.74      4.46 o 
   2   2   4      730.19      688.54      7.87 o 
   3   2   4        9.68        7.41      0.77 o 
   4   2   4      157.34      195.83      3.53 o 
   5   2   4      172.31      171.96      2.94 o 
   6   2   4        1.11        2.77      1.12 o 
   7   2   4      150.34      127.39      3.66 o 
   8   2   4       23.58       17.71      2.13 o 
   9   2   4       51.55       49.41      3.26 o 
 -11   3   4        1.59        1.78      1.79 o 
 -10   3   4       53.95       68.86      3.09 o 
  -9   3   4      126.28      138.44      4.14 o 
  -8   3   4      375.53      448.95      6.99 o 
  -7   3   4      170.67      166.53      4.16 o 
  -6   3   4        9.18        2.94      1.11 o 
  -5   3   4      315.22      306.54      4.72 o 
  -4   3   4     2540.90     2396.21     30.08 o 
  -3   3   4      477.21      454.50      7.88 o 
  -2   3   4      160.05      209.27      4.32 o 
  -1   3   4      283.73      289.53      7.08 o 
   0   3   4      263.19      244.72     12.08 o 
   1   3   4      158.13      163.68      2.52 o 
   2   3   4      208.18      190.98      9.47 o 
   3   3   4       43.88       36.10      1.27 o 
   4   3   4       50.70       40.47      1.62 o 
   5   3   4      141.92      142.34      3.21 o 
   6   3   4        6.90       10.10      1.50 o 
   7   3   4      151.43      140.24      3.90 o 
   8   3   4       16.75       11.51      4.58 o 
   9   3   4        0.05        1.17      1.32 o 
 -11   4   4        0.01        0.21      1.27 o 
 -10   4   4        4.17        3.82      1.65 o 
  -9   4   4        9.40        4.12      1.66 o 
  -8   4   4       47.48       55.56      2.42 o 
  -7   4   4        0.04        1.76      0.81 o 
  -6   4   4       11.77       26.00      1.89 o 
  -5   4   4        4.86       24.35      1.50 o 
  -4   4   4     3996.41     4577.39     92.15 o 
  -3   4   4      401.67      356.18      3.69 o 
  -2   4   4     1055.10      978.34     18.66 o 
  -1   4   4      616.69      616.44     10.66 o 
   0   4   4      633.99      581.68      8.66 o 
   1   4   4      255.37      193.40      3.77 o 
   2   4   4       97.72       88.85      1.71 o 
   3   4   4       23.23       28.59      1.27 o 
   4   4   4      123.62      130.55      2.90 o 
   5   4   4        0.09        0.93      1.00 o 
   6   4   4        5.49        4.75      1.50 o 
   7   4   4       48.54       55.17      2.63 o 
   8   4   4        2.89        1.78      1.53 o 
 -11   5   4        4.16        5.61      2.56 o 
 -10   5   4        3.10        0.36      1.04 o 
  -9   5   4       26.56       24.27      2.51 o 
  -8   5   4       55.89       48.23      2.68 o 
  -7   5   4       77.63       74.61      2.33 o 
  -6   5   4       92.51       87.68      3.19 o 
  -5   5   4      229.72      222.12      3.58 o 
  -4   5   4       62.83       38.31      2.74 o 
  -3   5   4      982.81      908.86     11.62 o 
  -2   5   4       20.97       26.64      2.35 o 
  -1   5   4        2.68        0.99      0.64 o 
   0   5   4       30.92       29.24      2.62 o 
   1   5   4      244.41      205.05      6.09 o 
   2   5   4       15.58       14.90      1.39 o 
   3   5   4      204.86      205.80      7.54 o 
   4   5   4      111.49      120.15      3.01 o 
   5   5   4      150.42      145.23      3.45 o 
   6   5   4       52.21       71.33      4.99 o 
   7   5   4        0.16        2.74      1.53 o 
   8   5   4        0.23        0.17      1.12 o 
 -11   6   4       14.83       18.64      2.53 o 
 -10   6   4       15.79       17.86      1.95 o 
  -9   6   4        0.17        1.92      1.22 o 
  -8   6   4        0.09        1.18      1.08 o 
  -7   6   4        4.18        4.58      1.01 o 
  -6   6   4        6.09        9.51      1.18 o 
  -5   6   4        5.01        5.19      0.94 o 
  -4   6   4       11.39        7.38      0.66 o 
  -3   6   4        5.46       14.89      1.96 o 
  -2   6   4       48.98       50.95      3.14 o 
  -1   6   4        2.40        3.33      1.11 o 
   0   6   4      124.19       93.22      2.77 o 
   1   6   4        2.22        3.42      1.36 o 
   2   6   4      108.43      111.68      3.91 o 
   3   6   4       62.74       53.91      3.26 o 
   4   6   4      256.80      271.71     13.34 o 
   5   6   4      358.90      370.63      6.23 o 
   6   6   4       12.01       10.13      1.72 o 
   7   6   4        1.61        2.93      1.74 o 
 -10   7   4        0.00        0.91      1.40 o 
  -9   7   4       37.20       44.50      2.73 o 
  -8   7   4        0.05        0.83      1.22 o 
  -7   7   4        9.70        8.64      1.66 o 
  -6   7   4       15.16       26.97      1.78 o 
  -5   7   4        4.48        7.26      0.68 o 
  -4   7   4        6.85        5.83      1.76 o 
  -3   7   4        1.52        0.00      1.57 o 
  -2   7   4       85.85       74.49      3.92 o 
  -1   7   4       46.95       44.75      2.74 o 
   0   7   4        1.31        1.96      1.96 o 
   1   7   4        0.04        3.33      1.38 o 
   2   7   4      129.79      137.29      4.01 o 
   3   7   4       28.26       29.20      2.49 o 
   4   7   4       51.55       67.21      4.27 o 
   5   7   4       81.40       77.05      4.16 o 
   6   7   4        7.15        5.95      1.91 o 
   7   7   4        4.14        5.23      2.20 o 
 -10   8   4        2.40        1.73      1.88 o 
  -9   8   4        4.46        1.83      2.74 o 
  -8   8   4        8.72        7.21      5.29 o 
  -7   8   4       12.88       12.35      2.02 o 
  -6   8   4       10.06       12.08      1.32 o 
  -5   8   4        0.01        0.98      1.11 o 
  -4   8   4      251.76      266.53      7.85 o 
  -3   8   4      198.71      171.86      8.24 o 
  -2   8   4      124.27      101.17      4.71 o 
  -1   8   4      100.60      120.43      4.21 o 
   0   8   4      203.92      170.49      4.44 o 
   1   8   4       60.57       52.27      2.77 o 
   2   8   4      245.98      270.15     10.40 o 
   3   8   4      215.59      240.62      7.40 o 
   4   8   4       16.83       17.84      3.02 o 
   5   8   4       15.06        9.43      2.49 o 
   6   8   4       42.54       47.82      3.11 o 
 -10   9   4        8.42        5.43      4.90 o 
  -9   9   4        1.06        0.89      1.50 o 
  -8   9   4       32.91       18.69     12.72 o 
  -7   9   4       15.00       11.84      1.55 o 
  -6   9   4        4.99        3.92      1.88 o 
  -5   9   4        0.04        0.00      1.11 o 
  -4   9   4      170.87      168.27      6.67 o 
  -3   9   4       17.41       34.48      5.48 o 
  -2   9   4        6.66        6.31      0.74 o 
  -1   9   4       22.69       31.74      3.88 o 
   0   9   4       20.25       19.79      2.22 o 
   1   9   4       13.17       18.81      2.49 o 
   2   9   4        0.22        0.45      1.96 o 
   3   9   4      168.47      183.32      7.04 o 
   4   9   4        0.03        0.00      1.38 o 
   5   9   4        0.23        0.00      2.02 o 
   6   9   4       18.03       23.61      2.70 o 
  -9  10   4        5.85        2.01      1.95 o 
  -8  10   4        0.54        0.31      0.68 o 
  -7  10   4        4.80        7.28      2.25 o 
  -6  10   4       15.75       21.67      2.34 o 
  -5  10   4       39.81       44.68      5.29 o 
  -4  10   4      181.91      204.74      7.84 o 
  -3  10   4      142.90      151.02      2.94 o 
  -2  10   4      303.96      283.62      4.44 o 
  -1  10   4       10.96        6.92      2.31 o 
   0  10   4        2.85        7.20      2.31 o 
   1  10   4       39.67       43.07      5.12 o 
   2  10   4       27.49       29.25      3.91 o 
   3  10   4       10.98       12.22      2.77 o 
   4  10   4        3.10        0.55      1.96 o 
   5  10   4        0.22        0.00      1.94 o 
  -9  11   4        2.23        0.00      1.50 o 
  -8  11   4       29.00       12.77     11.36 o 
  -7  11   4        0.65        0.59      1.38 o 
  -6  11   4       42.60       50.03      3.84 o 
  -5  11   4        7.06        5.12      1.78 o 
  -4  11   4       37.26       36.07      1.13 o 
  -3  11   4       47.76       60.99      2.35 o 
  -2  11   4       12.40        8.98      1.14 o 
  -1  11   4        9.38       21.88      2.62 o 
   0  11   4        5.69        4.18      2.31 o 
   1  11   4       44.51       34.61      3.33 o 
   2  11   4      132.72      138.82      5.82 o 
   3  11   4        0.56        0.78      1.96 o 
   4  11   4        0.96        0.98      1.94 o 
  -8  12   4        3.96        2.63      3.72 o 
  -7  12   4        3.49        0.59      1.38 o 
  -6  12   4       16.40       18.41     13.32 o 
  -5  12   4        0.17        0.98      1.38 o 
  -4  12   4        0.03        0.00      0.78 o 
  -3  12   4       13.23        8.44      1.37 o 
  -2  12   4        0.13        0.26      0.39 o 
  -1  12   4        2.00        1.99      1.78 o 
   0  12   4       16.57        6.53      5.88 o 
   1  12   4        1.90        1.44      2.31 o 
   2  12   4        1.70        0.49      2.02 o 
   3  12   4        0.18        0.24      2.02 o 
  -7  13   4        0.90        1.61      2.25 o 
  -6  13   4       12.14        0.20      1.39 o 
  -5  13   4        0.63        0.00      1.11 o 
  -4  13   4        0.46        0.00      1.57 o 
  -3  13   4        5.92        0.39      1.96 o 
  -2  13   4        4.88        2.64      1.76 o 
  -1  13   4        2.32        2.24      1.13 o 
   0  13   4        1.85        0.20      1.66 o 
   1  13   4        0.29        0.00      1.94 o 
  -5  14   4        1.15        0.00      1.22 o 
  -4  14   4        0.51        0.00      2.74 o 
  -3  14   4       12.27        0.00      3.53 o 
  -2  14   4        4.24        0.39      3.53 o 
  -1  14   4        3.38        0.46      2.25 o 
   0 -14   5        2.64        1.37      1.76 o 
   1 -14   5        4.87        4.73      2.59 o 
   2 -14   5       13.62        8.25      4.06 o 
   3 -14   5        4.02        3.23      4.31 o 
   4 -14   5        6.35       20.76      4.31 o 
  -2 -13   5       10.06        4.56      5.29 o 
  -1 -13   5        2.58        3.06      1.96 o 
   0 -13   5        0.43        0.20      1.01 o 
   1 -13   5        0.58        1.29      1.14 o 
   2 -13   5        3.43        6.40      3.20 o 
   3 -13   5        4.43        3.26      4.31 o 
   4 -13   5        0.24        0.00      0.66 o 
   5 -13   5        0.04        1.96      2.35 o 
   6 -13   5        1.47        0.00      1.96 o 
  -4 -12   5       22.59       21.48     14.30 o 
  -3 -12   5       67.82       98.16      5.22 o 
  -2 -12   5        0.11        1.78      1.66 o 
  -1 -12   5        7.77       10.77      2.77 o 
   0 -12   5        3.98        1.18      1.11 o 
   1 -12   5        1.15        2.61      1.36 o 
   2 -12   5        0.03        0.10      0.64 o 
   3 -12   5        0.05        0.00      0.73 o 
   4 -12   5        7.85       11.80      2.60 o 
   5 -12   5        5.49        3.76      0.80 o 
   6 -12   5        3.33        5.09      2.74 o 
   7 -12   5        0.06        0.00      2.74 o 
  -5 -11   5        8.02        1.57      1.94 o 
  -4 -11   5       15.12       11.87      7.44 o 
  -3 -11   5       55.95       62.70      3.98 o 
  -2 -11   5       51.19       60.76      3.05 o 
  -1 -11   5       49.32       58.20      3.02 o 
   0 -11   5       72.23       65.88      2.49 o 
   1 -11   5      121.86      125.45      3.39 o 
   2 -11   5        0.01        1.57      0.96 o 
   3 -11   5      104.32      102.36      2.91 o 
   4 -11   5        0.80        0.93      0.76 o 
   5 -11   5       31.79       30.54     15.67 o 
   6 -11   5        3.27        1.57      1.11 o 
   7 -11   5       11.81        0.00      1.18 o 
   8 -11   5        0.03        4.31      4.70 o 
  -6 -10   5        1.03        1.03      2.02 o 
  -5 -10   5        1.03        0.16      1.30 o 
  -4 -10   5        1.64        0.81      1.66 o 
  -3 -10   5        0.17        0.78      1.11 o 
  -2 -10   5        5.42        6.75      1.39 o 
  -1 -10   5      315.22      291.09     10.99 o 
   0 -10   5        1.32        2.59      1.30 o 
   1 -10   5      519.28      550.47      8.90 o 
   2 -10   5       51.84       51.35      1.55 o 
   3 -10   5       24.83       29.45      1.51 o 
   4 -10   5       43.22       43.78      1.45 o 
   5 -10   5        3.39        2.24      1.18 o 
   6 -10   5       56.91       68.97      5.09 o 
   7 -10   5       30.25        0.00      1.96 o 
   8 -10   5        3.43        0.00      1.57 o 
  -6  -9   5        0.14        0.00      2.77 o 
  -5  -9   5       12.42        6.44      5.09 o 
  -4  -9   5       17.40       13.11      2.37 o 
  -3  -9   5        2.36        1.83      1.22 o 
  -2  -9   5       23.99       31.14      2.31 o 
  -1  -9   5       15.30       14.71      1.39 o 
   0  -9   5       41.88       49.89      2.25 o 
   1  -9   5       24.99       21.75      1.36 o 
   2  -9   5       93.28       89.05      1.75 o 
   3  -9   5       67.44       67.09      2.02 o 
   4  -9   5       33.69       37.34      0.65 o 
   5  -9   5      303.92      290.09      9.42 o 
   6  -9   5       27.93       26.25      5.88 o 
   7  -9   5       10.03        0.00      1.18 o 
   8  -9   5        2.79        0.00      1.38 o 
   9  -9   5        8.14        0.15      1.66 o 
  -7  -8   5        7.11        0.71      1.96 o 
  -6  -8   5       17.54        9.55      6.66 o 
  -5  -8   5       14.94       16.64      2.67 o 
  -4  -8   5      367.90      338.59      6.94 o 
  -3  -8   5        7.72        5.01      1.76 o 
  -2  -8   5       62.62       58.79      2.22 o 
  -1  -8   5       18.61       11.20      1.11 o 
   0  -8   5        9.88        6.47      1.39 o 
   1  -8   5      254.11      219.37      3.34 o 
   2  -8   5       29.58       35.00      1.27 o 
   3  -8   5        6.59        6.29      0.64 o 
   4  -8   5      181.13      182.80      6.28 o 
   5  -8   5      536.60      578.07     14.16 o 
   6  -8   5       34.26       46.63      3.05 o 
   7  -8   5        1.75        1.34      0.68 o 
   8  -8   5        1.24        1.33      0.57 o 
   9  -8   5       13.69        0.20      1.39 o 
  -8  -7   5        5.96        0.39      1.66 o 
  -7  -7   5        7.52        0.00      1.66 o 
  -6  -7   5       54.89       66.78      4.27 o 
  -5  -7   5       96.57      109.38      5.82 o 
  -4  -7   5        0.78        1.57      1.11 o 
  -3  -7   5      182.91      156.24      4.13 o 
  -2  -7   5        0.14        0.00      0.78 o 
  -1  -7   5       58.40       72.51      2.25 o 
   0  -7   5        3.17        1.18      0.83 o 
   1  -7   5       45.83       37.61      1.01 o 
   2  -7   5       15.14       24.55      0.86 o 
   3  -7   5       20.77       23.90      2.74 o 
   4  -7   5      168.56      194.56      5.88 o 
   5  -7   5       12.19       11.95      1.66 o 
   6  -7   5       44.11       48.82      4.43 o 
   7  -7   5      295.03      318.76      7.31 o 
   8  -7   5        9.35        8.27      2.94 o 
   9  -7   5        2.73        1.52      0.98 o 
  -8  -6   5       22.31        0.55      1.96 o 
  -7  -6   5        3.94        1.76      1.66 o 
  -6  -6   5      129.09      139.98      6.79 o 
  -5  -6   5        5.20        6.74      1.96 o 
  -4  -6   5      117.19      126.27      4.99 o 
  -3  -6   5      208.27      227.66      4.16 o 
  -2  -6   5       10.53       15.54      1.22 o 
  -1  -6   5        0.11        0.31      0.65 o 
   0  -6   5       68.62       66.25      1.96 o 
   1  -6   5      687.43      680.68      9.03 o 
   2  -6   5      199.16      167.98      2.75 o 
   3  -6   5        0.74        0.39      1.18 o 
   4  -6   5        0.10        2.35      1.57 o 
   5  -6   5        2.52        2.07      1.36 o 
   6  -6   5        1.22        0.70      0.27 o 
   7  -6   5       77.35       85.78      1.74 o 
   8  -6   5        4.40        2.47      0.95 o 
   9  -6   5        9.36        5.70      2.64 o 
  -9  -5   5       20.63        0.39      1.96 o 
  -8  -5   5        0.53        0.59      1.38 o 
  -7  -5   5       60.05       63.14      4.70 o 
  -6  -5   5        2.09        2.77      1.66 o 
  -5  -5   5       74.68       66.70      4.29 o 
  -4  -5   5       95.29       83.55      2.77 o 
  -3  -5   5        0.31        0.00      0.70 o 
  -2  -5   5      850.99      869.39     10.19 o 
  -1  -5   5      227.10      223.73      3.11 o 
   0  -5   5      198.92      226.40      4.12 o 
   1  -5   5      776.01      861.81      6.94 o 
   2  -5   5        6.89       21.55      1.96 o 
   3  -5   5      615.54      667.18     14.98 o 
   4  -5   5       16.67       18.33      2.35 o 
   5  -5   5       32.60       31.15      1.94 o 
   6  -5   5      161.54      174.41      7.10 o 
   7  -5   5        0.05        0.56      0.71 o 
   8  -5   5        9.16        8.55      1.26 o 
   9  -5   5        0.00        0.00      0.81 o 
  10  -5   5        0.33        0.00      0.80 o 
  -9  -4   5        2.30        1.18      1.96 o 
  -8  -4   5        1.65        2.74      1.94 o 
  -7  -4   5       24.04       23.55      2.62 o 
  -6  -4   5        0.63        1.93      2.06 o 
  -5  -4   5        8.69        9.01      1.39 o 
  -4  -4   5      313.93      305.26      5.00 o 
  -3  -4   5     1158.39     1191.57     14.57 o 
  -2  -4   5       32.50       23.93      1.11 o 
  -1  -4   5      493.74      462.72      5.27 o 
   0  -4   5       28.59       31.49      0.94 o 
   1  -4   5      122.75      108.11      1.05 o 
   2  -4   5     1893.55     1914.42     33.60 o 
   3  -4   5      263.22      298.00      5.19 o 
   4  -4   5      213.63      204.48      6.08 o 
   5  -4   5       45.47       47.19      0.99 o 
   6  -4   5     1700.70     1760.54     16.23 o 
   7  -4   5      572.86      659.91      7.68 o 
   8  -4   5       35.89       33.89      1.75 o 
   9  -4   5        6.01        6.63      2.13 o 
  10  -4   5       16.29       11.12      4.03 o 
 -10  -3   5       11.03        7.49      8.03 o 
  -9  -3   5        3.67        1.57      1.96 o 
  -8  -3   5       60.64       66.94      6.47 o 
  -7  -3   5       34.38       33.28      3.26 o 
  -6  -3   5      118.75      121.83      4.27 o 
  -5  -3   5        6.43        6.83      1.39 o 
  -4  -3   5      208.10      195.45      4.14 o 
  -3  -3   5      170.47      152.47      2.78 o 
  -2  -3   5      630.08      646.42      7.47 o 
  -1  -3   5       68.81       39.80      1.39 o 
   0  -3   5       41.52       39.71      0.65 o 
   1  -3   5      374.89      375.04      3.55 o 
   2  -3   5       34.35       42.93      1.66 o 
   3  -3   5      495.20      486.65      5.73 o 
   4  -3   5      385.24      371.43      3.18 o 
   5  -3   5       27.26       38.03      1.24 o 
   6  -3   5      115.16      120.05      1.75 o 
   7  -3   5      548.85      613.52      7.83 o 
   8  -3   5       13.25       12.09      1.27 o 
   9  -3   5        0.51        0.00      0.96 o 
  10  -3   5        2.58        1.96      1.14 o 
 -10  -2   5       45.96       37.04     23.51 o 
  -9  -2   5       69.13       72.71      4.43 o 
  -8  -2   5       83.54       69.49      5.95 o 
  -7  -2   5       26.46       25.86      2.49 o 
  -6  -2   5       25.19       25.08      1.94 o 
  -5  -2   5      173.16      185.55      4.42 o 
  -4  -2   5       22.69       34.13      1.66 o 
  -3  -2   5      120.17      118.46      2.94 o 
  -2  -2   5       16.75       11.77      1.11 o 
  -1  -2   5       51.08       50.57      0.83 o 
   0  -2   5      410.01      292.81      3.94 o 
   1  -2   5     1226.94     1212.25     37.65 o 
   2  -2   5     3790.46     3851.92     48.66 o 
   3  -2   5       29.21       33.64      0.74 o 
   4  -2   5      153.87      171.08      1.76 o 
   5  -2   5       32.37       24.49      0.88 o 
   6  -2   5      125.65      122.53      2.75 o 
   7  -2   5        2.05        7.56      1.25 o 
   8  -2   5        0.26        0.00      0.80 o 
   9  -2   5        4.86        4.11      1.33 o 
  10  -2   5       19.11       13.86      4.58 o 
 -10  -1   5       30.45       27.57     18.41 o 
  -9  -1   5        2.25        0.56      1.88 o 
  -8  -1   5       36.32       42.46      7.44 o 
  -7  -1   5       77.51       73.19      3.05 o 
  -6  -1   5      221.26      205.73      4.57 o 
  -5  -1   5       52.70       49.90      2.06 o 
  -4  -1   5       69.01       79.51      3.72 o 
  -3  -1   5      699.05      698.59      8.10 o 
  -2  -1   5        1.27        9.66      0.70 o 
  -1  -1   5      467.45      336.94      5.52 o 
   0  -1   5      455.38      458.25      5.13 o 
   1  -1   5        3.11       11.11      0.57 o 
   2  -1   5        9.23       25.41      0.57 o 
   3  -1   5      515.03      556.27      4.34 o 
   4  -1   5       34.85       34.42      1.47 o 
   5  -1   5        0.46        1.45      0.76 o 
   6  -1   5      118.81      123.07      2.24 o 
   7  -1   5        3.19        2.45      0.99 o 
   8  -1   5       30.56       34.42      2.08 o 
   9  -1   5       17.62       15.63      3.15 o 
 -10   0   5        6.45        4.47      5.09 o 
  -9   0   5        0.18        0.00      1.11 o 
  -8   0   5        0.39        1.11      1.59 o 
  -7   0   5      120.80      125.49      3.88 o 
  -6   0   5       73.47       57.01      2.34 o 
  -5   0   5      107.61      110.32      3.19 o 
  -4   0   5       67.01       58.61      1.66 o 
  -3   0   5        0.26        5.12      0.83 o 
  -2   0   5      598.87      552.48      6.70 o 
  -1   0   5       17.53       12.54      0.78 o 
   0   0   5      237.67      180.03      3.62 o 
   1   0   5      154.59      160.17      2.59 o 
   2   0   5       52.58       31.55      0.82 o 
   3   0   5     1707.51     1752.14     16.86 o 
   4   0   5      107.65      127.16      2.84 o 
   5   0   5       83.11       91.74      2.07 o 
   6   0   5       31.59       26.87      1.66 o 
   7   0   5      282.78      272.81      4.37 o 
   8   0   5       16.89       15.67      1.59 o 
   9   0   5       17.58       17.94      2.01 o 
 -11   1   5        7.05        6.14      2.93 o 
 -10   1   5       16.50        8.79      7.25 o 
  -9   1   5       34.95       37.68     22.14 o 
  -8   1   5        8.22       18.29      2.67 o 
  -7   1   5      189.43      197.77      4.72 o 
  -6   1   5      319.61      388.25      7.17 o 
  -5   1   5      115.31      107.13      3.19 o 
  -4   1   5      118.74      116.69      2.82 o 
  -3   1   5       76.62       78.24      1.66 o 
  -2   1   5      199.16      129.24      2.75 o 
  -1   1   5      303.16      218.63      4.13 o 
   0   1   5      341.09      358.29      7.68 o 
   1   1   5      672.72      659.60      4.84 o 
   2   1   5       52.79       83.09      2.38 o 
   3   1   5      212.05      210.52      2.75 o 
   4   1   5      132.44      144.49      2.52 o 
   5   1   5        0.10        0.78      0.68 o 
   6   1   5      257.74      262.30      4.82 o 
   7   1   5       30.66       29.52      2.20 o 
   8   1   5        6.53        5.74      1.42 o 
   9   1   5        0.97        0.36      0.96 o 
 -11   2   5       19.48       23.51      8.22 o 
 -10   2   5        0.48        0.70      1.29 o 
  -9   2   5        0.29        0.00      1.66 o 
  -8   2   5       18.72       17.45      2.22 o 
  -7   2   5      140.35      112.72      4.21 o 
  -6   2   5      125.81      140.44      4.85 o 
  -5   2   5      785.73      880.74     11.72 o 
  -4   2   5      256.56      276.11      4.71 o 
  -3   2   5      169.42      206.87      5.89 o 
  -2   2   5      158.63      128.76      3.14 o 
  -1   2   5     1444.47     1261.99     12.91 o 
   0   2   5       19.13       20.46      1.09 o 
   1   2   5      458.78      479.90      5.57 o 
   2   2   5        3.85        1.57      0.52 o 
   3   2   5        0.05        2.45      0.85 o 
   4   2   5       88.56       66.17      1.92 o 
   5   2   5      123.86      131.99      3.57 o 
   6   2   5       19.84       16.78      1.42 o 
   7   2   5        3.79        4.10      1.19 o 
   8   2   5        7.08        5.71      1.70 o 
   9   2   5       20.83       32.57      4.99 o 
 -11   3   5        8.26        8.67      4.07 o 
 -10   3   5        0.90        0.00      1.42 o 
  -9   3   5        2.42        4.26      1.32 o 
  -8   3   5       13.78       10.20      1.94 o 
  -7   3   5        0.13        0.55      1.30 o 
  -6   3   5       10.95        8.64      1.39 o 
  -5   3   5       90.81       84.21      2.97 o 
  -4   3   5     6685.67     7064.29    147.09 o 
  -3   3   5      657.58      615.05     11.05 o 
  -2   3   5        1.90        0.78      0.35 o 
  -1   3   5       14.32       17.37      1.18 o 
   0   3   5       60.51       68.04      1.29 o 
   1   3   5      505.56      551.35      8.14 o 
   2   3   5      105.13      105.85      3.78 o 
   3   3   5        1.95        1.54      0.76 o 
   4   3   5      129.12      149.86      3.84 o 
   5   3   5      240.36      244.86      4.08 o 
   6   3   5       35.99       21.13      6.64 o 
   7   3   5       48.97       51.18      2.68 o 
   8   3   5        4.35        4.44      2.09 o 
 -11   4   5        0.09        0.00      1.40 o 
 -10   4   5        0.14        1.39      1.38 o 
  -9   4   5       33.30       34.95      2.24 o 
  -8   4   5       12.55       12.64      1.65 o 
  -7   4   5       62.19       69.55      2.53 o 
  -6   4   5       35.83       35.84      1.47 o 
  -5   4   5      677.88      666.46      8.66 o 
  -4   4   5       38.21       29.44      2.35 o 
  -3   4   5    10254.20    10593.61    283.83 o 
  -2   4   5      565.26      485.77      9.46 o 
  -1   4   5        2.36        1.18      1.18 o 
   0   4   5     1042.15     1009.50     17.73 o 
   1   4   5     1299.83     1339.14     18.86 o 
   2   4   5      163.53      142.36      2.19 o 
   3   4   5       89.28       75.76      2.10 o 
   4   4   5      739.63      734.64      8.63 o 
   5   4   5      241.65      239.25      4.22 o 
   6   4   5       57.33       50.69      2.49 o 
   7   4   5       10.92       10.89      2.00 o 
   8   4   5        3.23        3.64      2.56 o 
 -11   5   5        1.16        0.70      1.40 o 
 -10   5   5        8.59       12.68      2.51 o 
  -9   5   5        3.12        2.91      1.27 o 
  -8   5   5        2.22        0.39      0.81 o 
  -7   5   5        8.79        3.52      1.10 o 
  -6   5   5       14.93       18.15      1.30 o 
  -5   5   5       18.37       31.80      1.78 o 
  -4   5   5       15.72       12.55      3.72 o 
  -3   5   5      825.63      690.05      9.63 o 
  -2   5   5      148.20      147.52      4.71 o 
  -1   5   5      491.65      335.48      7.48 o 
   0   5   5       32.35       22.80      1.00 o 
   1   5   5      188.60      200.69      4.68 o 
   2   5   5       66.63       60.16      1.95 o 
   3   5   5        8.80       13.53      1.14 o 
   4   5   5      495.71      505.26      6.85 o 
   5   5   5       18.39       25.46      2.15 o 
   6   5   5       42.63       48.15      2.83 o 
   7   5   5       14.69       13.34      2.04 o 
   8   5   5        0.01        0.26      1.13 o 
 -10   6   5        0.37        0.42      2.06 o 
  -9   6   5        6.80        2.84      2.16 o 
  -8   6   5       86.36       85.84      3.73 o 
  -7   6   5       20.99       30.40      2.74 o 
  -6   6   5        0.08        1.68      0.94 o 
  -5   6   5       45.74       47.66      2.35 o 
  -4   6   5      380.27      305.28      5.54 o 
  -3   6   5      189.43      237.02      9.03 o 
  -2   6   5       45.56       74.85      3.92 o 
  -1   6   5        8.57        2.55      1.11 o 
   0   6   5        7.14       12.57      0.71 o 
   1   6   5        5.32        6.81      0.74 o 
   2   6   5        0.21        0.00      0.68 o 
   3   6   5        0.98        2.48      1.13 o 
   4   6   5      114.60      117.89      3.38 o 
   5   6   5        6.23        4.76      1.42 o 
   6   6   5        1.85        1.71      1.27 o 
   7   6   5        7.65        6.33      2.47 o 
 -10   7   5        6.17        4.95      4.90 o 
  -9   7   5        0.48        0.50      0.94 o 
  -8   7   5        0.97        0.00      1.30 o 
  -7   7   5        3.75        1.18      0.70 o 
  -6   7   5        0.01        0.39      0.73 o 
  -5   7   5       32.82       49.16      1.35 o 
  -4   7   5        0.98        1.96      1.11 o 
  -3   7   5        0.02        1.18      2.35 o 
  -2   7   5       76.61       74.87      4.31 o 
  -1   7   5       12.05       19.30      1.08 o 
   0   7   5      164.16      191.11      2.79 o 
   1   7   5        0.07        1.25      0.67 o 
   2   7   5       45.61       41.06      1.77 o 
   3   7   5        0.34        2.70      1.22 o 
   4   7   5       34.40       34.67      2.56 o 
   5   7   5        3.11        2.11      2.08 o 
   6   7   5        4.46        2.78      1.50 o 
   7   7   5        1.85        1.92      3.31 o 
 -10   8   5        7.32        2.50      4.70 o 
  -9   8   5        0.05        1.53      1.76 o 
  -8   8   5        8.56        2.85      3.13 o 
  -7   8   5       13.37        9.49      1.78 o 
  -6   8   5       34.16       27.38      1.05 o 
  -5   8   5      110.20      114.01      3.73 o 
  -4   8   5        0.23        0.20      0.83 o 
  -3   8   5       71.69       72.51      6.66 o 
  -2   8   5       43.89       58.78      3.92 o 
  -1   8   5       64.25       60.10      2.55 o 
   0   8   5       10.18        7.17      0.71 o 
   1   8   5       37.72       32.33      5.50 o 
   2   8   5      187.30      178.57      3.55 o 
   3   8   5      141.89      149.25      3.66 o 
   4   8   5       19.05       19.91      2.11 o 
   5   8   5        7.98        6.37      2.33 o 
   6   8   5       41.42       52.57      3.58 o 
 -10   9   5        2.44        0.35      1.22 o 
  -9   9   5        3.01        2.19      2.74 o 
  -8   9   5        1.95        1.77      1.09 o 
  -7   9   5        6.40        4.64      1.78 o 
  -6   9   5        2.27        1.96      1.38 o 
  -5   9   5       10.11        8.39      1.78 o 
  -4   9   5      143.18      171.75      7.06 o 
  -3   9   5       88.51      114.85      8.62 o 
  -2   9   5       71.42       85.83      5.10 o 
  -1   9   5       69.47       78.45      4.79 o 
   0   9   5       33.43       18.22      2.90 o 
   1   9   5       12.55        9.22      2.22 o 
   2   9   5      279.14      301.80     10.20 o 
   3   9   5        1.14        1.35      1.01 o 
   4   9   5       26.11       25.22      2.45 o 
   5   9   5        1.43        2.43      1.88 o 
  -9  10   5        6.53        1.66      1.50 o 
  -8  10   5        8.24       13.06      3.02 o 
  -7  10   5       18.23       22.12      2.62 o 
  -6  10   5       11.29       11.98      2.22 o 
  -5  10   5       13.67       18.42      2.90 o 
  -4  10   5        2.25        5.48      2.74 o 
  -3  10   5        0.52        0.39      1.57 o 
  -2  10   5       22.97       15.28      5.09 o 
  -1  10   5       11.65       12.21      2.22 o 
   0  10   5        1.89        4.31      1.94 o 
   1  10   5       19.82       18.07      3.33 o 
   2  10   5       14.65       17.08      3.38 o 
   3  10   5      145.29      155.81      9.28 o 
   4  10   5       13.22       12.51      2.04 o 
  -8  11   5        0.14        0.60      1.66 o 
  -7  11   5        0.13        0.00      1.38 o 
  -6  11   5       10.42        8.95      2.82 o 
  -5  11   5       27.29       29.91      2.90 o 
  -4  11   5       24.48       23.12      3.92 o 
  -3  11   5       26.23       27.43      3.92 o 
  -2  11   5        9.48        6.67      0.39 o 
  -1  11   5       23.14       33.18      3.91 o 
   0  11   5       38.01       45.30      4.56 o 
   1  11   5       36.84       18.64     13.71 o 
   2  11   5       75.41       69.17      7.84 o 
   3  11   5        4.57        3.77      2.44 o 
  -8  12   5        6.11        1.62      2.15 o 
  -7  12   5        5.71        5.17      4.31 o 
  -6  12   5       21.67       17.45     12.14 o 
  -5  12   5        1.44        0.00      1.11 o 
  -4  12   5        9.77       11.75      3.53 o 
  -3  12   5        1.63        2.74      2.74 o 
  -2  12   5       88.60        9.22      5.10 o 
  -1  12   5       43.23       53.94      4.74 o 
   0  12   5       45.02       51.52      4.16 o 
   1  12   5        7.42        2.51      3.13 o 
   2  12   5       18.31       16.73     12.93 o 
  -6  13   5        0.71        0.59      1.66 o 
  -5  13   5        0.23        0.78      1.66 o 
  -4  13   5        2.15        0.00      1.96 o 
  -3  13   5        7.83        0.00      3.13 o 
  -2  13   5        3.06        0.00      3.53 o 
  -1  13   5        0.04        0.69      2.25 o 
   0  13   5        9.83        2.35      3.60 o 
  -1 -13   6        0.48        1.21      1.66 o 
   0 -13   6        7.97        2.53      2.94 o 
   1 -13   6       41.42       54.16      2.29 o 
   2 -13   6       12.53        0.12      1.08 o 
   3 -13   6        1.66        0.20      1.01 o 
   4 -13   6        0.17        0.00      1.96 o 
   5 -13   6        0.08        0.00      2.35 o 
  -3 -12   6       40.13       31.42     22.14 o 
  -2 -12   6        6.30        6.03      1.78 o 
  -1 -12   6        2.87        3.41      1.66 o 
   0 -12   6        2.56        0.39      1.38 o 
   1 -12   6        1.41        1.39      1.16 o 
   2 -12   6        3.42        1.13      0.87 o 
   3 -12   6        7.20        5.30      3.33 o 
   4 -12   6        0.00        0.11      0.34 o 
   5 -12   6        2.53        0.00      1.96 o 
   6 -12   6        1.28        0.00      1.57 o 
  -4 -11   6       11.37        5.81      4.90 o 
  -3 -11   6       86.98      102.66      5.80 o 
  -2 -11   6        3.39        3.33      1.59 o 
  -1 -11   6        0.00        0.39      1.01 o 
   0 -11   6        2.38        2.59      1.30 o 
   1 -11   6       45.58       54.54      1.79 o 
   2 -11   6        0.29        0.21      0.60 o 
   3 -11   6        2.87        4.07      0.78 o 
   4 -11   6       24.78       22.17     10.77 o 
   5 -11   6       25.28        0.00      3.13 o 
   6 -11   6        0.82        0.00      1.57 o 
   7 -11   6        7.24        0.00      1.57 o 
  -5 -10   6       20.73       20.01      2.77 o 
  -4 -10   6        0.20        1.57      1.57 o 
  -3 -10   6        7.44        7.25      1.66 o 
  -2 -10   6        0.54        1.37      1.66 o 
  -1 -10   6       22.75       19.32      1.96 o 
   0 -10   6        5.93        4.23      1.30 o 
   1 -10   6      124.44      151.66      3.26 o 
   2 -10   6       72.05       70.36      2.01 o 
   3 -10   6        0.07        0.13      0.70 o 
   4 -10   6       54.20       61.91      5.09 o 
   5 -10   6       74.71       71.33      7.84 o 
   6 -10   6      113.42      128.57      7.06 o 
   7 -10   6        0.33        0.00      2.35 o 
   8 -10   6        3.36        0.00      2.35 o 
  -6  -9   6        4.81        0.39      1.38 o 
  -5  -9   6       34.50       27.45      2.77 o 
  -4  -9   6      108.99      117.23     10.98 o 
  -3  -9   6      137.81      122.17      3.74 o 
  -2  -9   6        0.00        0.59      1.38 o 
  -1  -9   6       37.96       47.14      3.05 o 
   0  -9   6      855.18      862.94     11.01 o 
   1  -9   6      327.49      345.70      4.39 o 
   2  -9   6       49.41       44.01      1.31 o 
   3  -9   6       11.91       12.54      0.75 o 
   4  -9   6       16.78       14.50      4.70 o 
   5  -9   6       23.31       18.81      3.53 o 
   6  -9   6        7.88        0.00      1.96 o 
   7  -9   6       10.21        0.00      1.57 o 
   8  -9   6        7.05        0.00      1.39 o 
  -7  -8   6        5.66        0.00      1.38 o 
  -6  -8   6        6.14        4.55      3.33 o 
  -5  -8   6        0.02        0.00      1.18 o 
  -4  -8   6       53.58       46.93      2.62 o 
  -3  -8   6        4.64        1.18      1.66 o 
  -2  -8   6        4.04        1.57      0.83 o 
  -1  -8   6        3.18        3.38      1.37 o 
   0  -8   6      522.96      532.99      6.53 o 
   1  -8   6     1037.03     1069.35     10.36 o 
   2  -8   6        2.00        2.12      0.41 o 
   3  -8   6       27.28       32.91      3.13 o 
   4  -8   6      277.98      250.82      8.24 o 
   5  -8   6        0.54        0.00      1.57 o 
   6  -8   6        3.90        3.92      2.35 o 
   7  -8   6        2.40        2.15      2.15 o 
   8  -8   6        0.04        0.00      1.36 o 
   9  -8   6        9.91        0.00      1.39 o 
  -8  -7   6        8.05        0.30      1.66 o 
  -7  -7   6        0.01        0.00      1.38 o 
  -6  -7   6       29.68       18.13     12.73 o 
  -5  -7   6        4.25        4.47      1.96 o 
  -4  -7   6        0.15        0.98      1.11 o 
  -3  -7   6       33.11       35.83      2.31 o 
  -2  -7   6      220.79      211.95      4.51 o 
  -1  -7   6       46.40       51.09      1.88 o 
   0  -7   6        0.50        0.63      0.65 o 
   1  -7   6       10.87       14.19      0.63 o 
   2  -7   6      182.73      172.80      1.85 o 
   3  -7   6       16.24       12.15      3.53 o 
   4  -7   6       13.48       17.63      2.74 o 
   5  -7   6       12.12        8.23      2.35 o 
   6  -7   6       18.11       24.71      2.49 o 
   7  -7   6       11.77       10.72      7.44 o 
   8  -7   6        1.31        0.00      1.22 o 
   9  -7   6        0.46        0.00      2.35 o 
  -8  -6   6        2.26        0.00      2.35 o 
  -7  -6   6       29.69       18.82     12.93 o 
  -6  -6   6      120.67      113.51      4.16 o 
  -5  -6   6        3.78        1.37      1.11 o 
  -4  -6   6       63.57       76.42      2.77 o 
  -3  -6   6       57.18       61.91      2.54 o 
  -2  -6   6      335.10      346.60      6.25 o 
  -1  -6   6       18.62       23.35      1.66 o 
   0  -6   6       10.31       12.26      1.18 o 
   1  -6   6      350.35      349.54      3.06 o 
   2  -6   6       28.26       26.64      2.35 o 
   3  -6   6        1.96        2.35      1.57 o 
   4  -6   6       22.70       16.06      2.35 o 
   5  -6   6        7.52       18.10      1.94 o 
   6  -6   6       16.63       14.24      2.22 o 
   7  -6   6       24.45       19.43      5.95 o 
   8  -6   6        7.41        2.94      1.71 o 
   9  -6   6        0.21        0.00      1.96 o 
  -9  -5   6        4.80        0.00      1.66 o 
  -8  -5   6        3.98        0.55      1.96 o 
  -7  -5   6       23.90       25.97      3.32 o 
  -6  -5   6        9.35       11.17      1.94 o 
  -5  -5   6       19.65       18.65      2.31 o 
  -4  -5   6       79.47       91.41      3.19 o 
  -3  -5   6        0.93        0.56      0.94 o 
  -2  -5   6       31.99       24.17      7.84 o 
  -1  -5   6        1.41        3.80      1.18 o 
   0  -5   6        8.21        5.12      0.55 o 
   1  -5   6      350.98      363.42      3.38 o 
   2  -5   6     1140.44     1171.31     24.15 o 
   3  -5   6        0.40        0.78      1.96 o 
   4  -5   6        0.02        0.00      0.65 o 
   5  -5   6      342.99      358.67      6.80 o 
   6  -5   6      120.76      126.38      4.40 o 
   7  -5   6       85.25       83.38      1.51 o 
   8  -5   6        8.97        6.30      2.04 o 
   9  -5   6       26.72        7.01      4.51 o 
  -9  -4   6        1.21        1.18      1.94 o 
  -8  -4   6        9.56        6.27      2.22 o 
  -7  -4   6       53.42       51.65      3.91 o 
  -6  -4   6      117.12      108.31      4.21 o 
  -5  -4   6        0.02        0.39      0.83 o 
  -4  -4   6       42.31       38.86      1.94 o 
  -3  -4   6       53.09       51.63      2.17 o 
  -2  -4   6      154.46      128.44      4.32 o 
  -1  -4   6       59.36       62.36      1.51 o 
   0  -4   6       16.53       18.66      0.98 o 
   1  -4   6     2844.57     3103.05     56.68 o 
   2  -4   6      270.06      285.17      6.68 o 
   3  -4   6      171.43      188.73      3.74 o 
   4  -4   6        4.47        2.74      1.11 o 
   5  -4   6       15.49       17.51      0.90 o 
   6  -4   6      168.15      152.48      1.99 o 
   7  -4   6       60.75       68.82      1.92 o 
   8  -4   6        0.05        0.41      0.64 o 
   9  -4   6        8.38        6.33      2.02 o 
 -10  -3   6        2.53        1.46      2.06 o 
  -9  -3   6        4.53        9.96      3.02 o 
  -8  -3   6        3.17        0.66      1.66 o 
  -7  -3   6        8.17        8.90      2.37 o 
  -6  -3   6       30.81       27.43      2.22 o 
  -5  -3   6      145.22      139.69      3.92 o 
  -4  -3   6      121.18      130.78      2.90 o 
  -3  -3   6      425.42      398.83      6.53 o 
  -2  -3   6       24.68       13.32      0.83 o 
  -1  -3   6      314.98      299.26      3.58 o 
   0  -3   6        1.14        2.83      0.35 o 
   1  -3   6      122.03      124.01      2.42 o 
   2  -3   6      148.40      221.67      5.10 o 
   3  -3   6       71.53       82.04      0.91 o 
   4  -3   6      232.33      259.09      5.04 o 
   5  -3   6       24.25       22.57      1.35 o 
   6  -3   6      720.36      775.68      8.08 o 
   7  -3   6       10.68        7.63      0.96 o 
   8  -3   6      104.81      127.58      4.30 o 
   9  -3   6        4.95        6.45      1.27 o 
 -10  -2   6       60.28       71.37      4.99 o 
  -9  -2   6        2.95        5.09      3.60 o 
  -8  -2   6      118.01      125.38      4.85 o 
  -7  -2   6      142.41      151.66      5.22 o 
  -6  -2   6      280.51      261.93      5.41 o 
  -5  -2   6      102.87       99.83      2.90 o 
  -4  -2   6     1170.02     1180.34     18.22 o 
  -3  -2   6       22.56       16.88      1.37 o 
  -2  -2   6       29.58       40.01      1.30 o 
  -1  -2   6        2.80        5.48      0.65 o 
   0  -2   6     1236.49     1353.26     14.49 o 
   1  -2   6     1318.34     1291.70     10.72 o 
   2  -2   6      159.28      177.07      2.24 o 
   3  -2   6       15.89       13.21      0.50 o 
   4  -2   6      210.10      205.62      2.28 o 
   5  -2   6      309.00      348.05      3.71 o 
   6  -2   6      364.35      353.97      4.66 o 
   7  -2   6       12.73       10.82      1.04 o 
   8  -2   6        0.51        1.08      0.93 o 
   9  -2   6        4.69        5.97      1.50 o 
 -10  -1   6        0.23        0.00      2.31 o 
  -9  -1   6      176.44      194.27      6.51 o 
  -8  -1   6       22.76       24.89      2.77 o 
  -7  -1   6      118.73      143.16      4.44 o 
  -6  -1   6        3.03        2.42      1.36 o 
  -5  -1   6        3.84        1.37      0.98 o 
  -4  -1   6      497.07      448.87      7.00 o 
  -3  -1   6        7.74        9.40      1.39 o 
  -2  -1   6       80.24       76.09      1.66 o 
  -1  -1   6       95.31       96.72      3.92 o 
   0  -1   6      914.69      915.99      9.48 o 
   1  -1   6       36.97       37.43      0.77 o 
   2  -1   6        5.50        3.05      0.64 o 
   3  -1   6       78.52       59.29      1.34 o 
   4  -1   6        0.04        0.24      0.26 o 
   5  -1   6        8.57        7.66      0.81 o 
   6  -1   6       47.48       55.56      2.33 o 
   7  -1   6       97.76       96.02      2.56 o 
   8  -1   6        3.61        6.19      1.51 o 
   9  -1   6        4.39        5.17      1.59 o 
 -10   0   6        1.95        2.51      2.35 o 
  -9   0   6      129.70      146.55      5.68 o 
  -8   0   6       90.48       88.43      4.01 o 
  -7   0   6      229.53      224.74      5.41 o 
  -6   0   6       45.19       53.10      2.49 o 
  -5   0   6       54.64       75.17      2.94 o 
  -4   0   6      187.44      198.80      3.61 o 
  -3   0   6       12.98        9.60      0.83 o 
  -2   0   6       51.08       55.11      9.80 o 
  -1   0   6      301.17      296.10      4.72 o 
   0   0   6        7.27       11.29      1.83 o 
   1   0   6      354.66      379.43      4.96 o 
   2   0   6        7.60        8.27      0.49 o 
   3   0   6        7.48        3.05      0.51 o 
   4   0   6       97.84       85.06      1.64 o 
   5   0   6       25.36       18.15      1.74 o 
   6   0   6      117.52      118.03      2.86 o 
   7   0   6       27.08       24.03      3.39 o 
   8   0   6        1.44        1.40      1.14 o 
   9   0   6       42.46       61.82      3.18 o 
 -10   1   6        6.83        0.94      1.96 o 
  -9   1   6       96.85      102.66      5.51 o 
  -8   1   6       35.96       33.84      3.32 o 
  -7   1   6      425.22      421.36      7.78 o 
  -6   1   6        5.06        9.60      1.66 o 
  -5   1   6       55.91       46.26      2.31 o 
  -4   1   6      286.35      227.82      5.70 o 
  -3   1   6        0.70        5.77      3.33 o 
  -2   1   6        7.27       12.14      1.18 o 
  -1   1   6      179.04      152.30      3.93 o 
   0   1   6       10.76       12.31      0.65 o 
   1   1   6      779.75      647.29     14.81 o 
   2   1   6      179.79      160.88      1.87 o 
   3   1   6       11.40       12.03      0.82 o 
   4   1   6       43.39       40.06      1.59 o 
   5   1   6        2.80        3.41      0.81 o 
   6   1   6      165.02      166.73      3.59 o 
   7   1   6       31.17       27.83      2.79 o 
   8   1   6       24.78       17.22      2.87 o 
   9   1   6        0.33        0.00      1.09 o 
 -11   2   6        0.98        0.09      1.27 o 
 -10   2   6        0.59        0.39      1.38 o 
  -9   2   6        0.89        1.76      2.15 o 
  -8   2   6        3.77        3.29      1.96 o 
  -7   2   6       74.21       59.67      2.90 o 
  -6   2   6      107.83      109.00      3.33 o 
  -5   2   6      118.46      105.43      3.73 o 
  -4   2   6      620.19      692.11      9.20 o 
  -3   2   6        0.86        0.39      1.18 o 
  -2   2   6      122.05      128.67      4.71 o 
  -1   2   6        4.93       11.80      1.05 o 
   0   2   6      335.48      414.21     26.74 o 
   1   2   6        0.05        1.85      0.43 o 
   2   2   6       95.42       91.91      1.86 o 
   3   2   6       10.97        6.21      0.87 o 
   4   2   6       88.16       90.36      2.56 o 
   5   2   6      331.79      369.04      5.99 o 
   6   2   6      314.12      305.53      9.41 o 
   7   2   6        3.14        1.48      1.04 o 
   8   2   6        0.02        0.00      0.73 o 
 -11   3   6       31.10       31.08     11.14 o 
 -10   3   6        2.75        1.98      1.38 o 
  -9   3   6        0.01        0.00      1.14 o 
  -8   3   6       28.83       40.02      3.32 o 
  -7   3   6      146.05      163.56      4.44 o 
  -6   3   6        3.02       11.56      1.66 o 
  -5   3   6        0.50        0.93      1.01 o 
  -4   3   6     1080.28     1441.08     26.92 o 
  -3   3   6       32.44       30.96      2.35 o 
  -2   3   6       50.29       87.16      2.74 o 
  -1   3   6       46.96       31.52      0.73 o 
   0   3   6      222.98      230.92      5.19 o 
   1   3   6      488.86      490.99      5.00 o 
   2   3   6       45.89       42.95      1.38 o 
   3   3   6      149.04      160.63      2.64 o 
   4   3   6        0.55        0.91      0.68 o 
   5   3   6       61.18       75.99      3.24 o 
   6   3   6       58.33       68.88      3.22 o 
   7   3   6        8.43        8.54      2.08 o 
   8   3   6        0.01        0.00      1.25 o 
 -11   4   6        1.39        1.33      1.93 o 
 -10   4   6        2.06        4.96      1.75 o 
  -9   4   6        0.76        0.66      1.69 o 
  -8   4   6        7.00        5.43      1.36 o 
  -7   4   6       66.53       90.73      3.60 o 
  -6   4   6        5.30        1.18      1.57 o 
  -5   4   6       71.69      117.59      6.66 o 
  -4   4   6        0.09        4.31      1.57 o 
  -3   4   6        4.58        1.96      1.18 o 
  -2   4   6       80.61      124.28      3.92 o 
  -1   4   6       45.17       51.34      2.74 o 
   0   4   6      105.94      109.62      3.46 o 
   1   4   6      622.96      649.81     10.22 o 
   2   4   6     1085.80     1136.95     12.79 o 
   3   4   6       19.77       25.39      1.65 o 
   4   4   6       17.87       17.17      1.50 o 
   5   4   6       63.62       50.29      2.69 o 
   6   4   6      156.29      151.24      3.85 o 
   7   4   6       29.72       25.46      8.22 o 
   8   4   6        0.47        1.62      1.62 o 
 -10   5   6        3.49        6.60      2.02 o 
  -9   5   6       10.63       13.84      2.01 o 
  -8   5   6       21.87       17.64      2.90 o 
  -7   5   6        0.08        0.52      0.70 o 
  -6   5   6      556.15      565.50      7.71 o 
  -5   5   6       14.74        7.72      1.10 o 
  -4   5   6       14.62       23.67      1.76 o 
  -3   5   6      560.96      597.46      9.74 o 
  -2   5   6       46.69       46.24      3.14 o 
  -1   5   6      207.94      201.75      5.89 o 
   0   5   6       98.21       66.23      2.50 o 
   1   5   6       25.95       21.00      1.32 o 
   2   5   6       90.18       96.04      3.14 o 
   3   5   6        0.35        0.94      0.81 o 
   4   5   6       20.21       20.95      1.93 o 
   5   5   6       58.68       60.71      2.80 o 
   6   5   6        7.71        7.31      1.99 o 
   7   5   6        3.25        1.57      1.36 o 
 -10   6   6       33.51       37.82      3.11 o 
  -9   6   6        0.66        0.00      0.94 o 
  -8   6   6       13.57       12.89      1.66 o 
  -7   6   6        4.89        3.26      1.96 o 
  -6   6   6      117.22      143.52      2.77 o 
  -5   6   6        5.43        4.12      0.78 o 
  -4   6   6      125.55      137.04      3.85 o 
  -3   6   6      229.05      202.54      9.42 o 
  -2   6   6        5.86        3.92      1.96 o 
  -1   6   6       40.27       45.46      3.53 o 
   0   6   6       32.16       30.50      1.21 o 
   1   6   6      101.20      110.08      5.06 o 
   2   6   6        4.33        5.31      1.19 o 
   3   6   6        0.01        1.77      0.96 o 
   4   6   6        2.01        0.63      0.95 o 
   5   6   6        9.94       15.40      1.84 o 
   6   6   6       18.96       11.47      2.44 o 
   7   6   6        3.33        2.11      1.99 o 
 -10   7   6        0.40        0.00      1.59 o 
  -9   7   6       24.62       11.96     12.34 o 
  -8   7   6        0.23        0.00      0.70 o 
  -7   7   6        0.06        1.79      1.76 o 
  -6   7   6        0.23        0.00      0.78 o 
  -5   7   6      100.81      113.24      4.31 o 
  -4   7   6        0.60        0.00      1.22 o 
  -3   7   6      274.95      303.09     11.78 o 
  -2   7   6       79.71       96.43      4.70 o 
  -1   7   6       50.40       27.04      4.70 o 
   0   7   6        0.92        0.61      0.67 o 
   1   7   6      273.54      306.02      4.71 o 
   2   7   6        0.37        0.10      0.64 o 
   3   7   6        7.77        9.42      1.51 o 
   4   7   6        1.18        1.27      1.04 o 
   5   7   6        5.22       10.19      1.84 o 
   6   7   6       12.12       15.83      2.90 o 
 -10   8   6        0.20        0.00      1.01 o 
  -9   8   6        1.48        0.39      1.38 o 
  -8   8   6        6.45        6.84      2.06 o 
  -7   8   6       15.46        8.75      1.08 o 
  -6   8   6        1.51        1.22      1.22 o 
  -5   8   6        6.69        6.19      2.16 o 
  -4   8   6       19.32       23.47      2.34 o 
  -3   8   6      226.99      210.72     10.99 o 
  -2   8   6       62.87       94.84      5.49 o 
  -1   8   6       10.42        7.63      6.07 o 
   0   8   6        5.59        1.52      0.68 o 
   1   8   6      126.35      113.57      3.08 o 
   2   8   6      201.00      232.84     17.53 o 
   3   8   6       21.63       28.61      2.41 o 
   4   8   6       20.97       16.68      2.26 o 
   5   8   6        8.49        7.52      2.44 o 
  -9   9   6        0.91        0.00      2.94 o 
  -8   9   6        0.54        0.00      0.68 o 
  -7   9   6       21.35       26.47      2.90 o 
  -6   9   6        0.28        1.39      1.50 o 
  -5   9   6        0.34        0.83      1.22 o 
  -4   9   6      102.76      116.82      6.27 o 
  -3   9   6        0.10        0.00      2.35 o 
  -2   9   6       27.38       19.20      3.53 o 
  -1   9   6        2.42        0.39      1.38 o 
   0   9   6        9.09       13.59      2.97 o 
   1   9   6        1.59        1.65      1.55 o 
   2   9   6       42.04       49.35      2.35 o 
   3   9   6        8.47        7.34      1.54 o 
   4   9   6        9.52        9.46      1.91 o 
   5   9   6        5.73        4.03      2.33 o 
  -9  10   6        5.92        3.33      3.33 o 
  -8  10   6        0.40        0.45      1.88 o 
  -7  10   6        6.72        5.77      2.06 o 
  -6  10   6        8.35        6.56      2.06 o 
  -5  10   6        0.00        0.00      1.59 o 
  -4  10   6        6.57        3.13      2.35 o 
  -3  10   6       60.66       72.89      5.49 o 
  -2  10   6       47.90       32.13      6.66 o 
  -1  10   6       10.03       10.52      2.90 o 
   0  10   6      214.31      240.62     10.96 o 
   1  10   6      171.83      178.83      6.65 o 
   2  10   6        3.31        1.47      1.04 o 
   3  10   6        0.33        0.07      1.31 o 
   4  10   6       15.34        8.96      5.53 o 
  -8  11   6        6.81        4.88      3.53 o 
  -7  11   6        0.18        0.43      1.50 o 
  -6  11   6        1.64        1.49      1.96 o 
  -5  11   6       14.15       17.92      2.62 o 
  -4  11   6        0.04        2.74      2.74 o 
  -3  11   6        0.01        0.78      1.96 o 
  -2  11   6        4.69        4.70      2.74 o 
  -1  11   6       21.82       13.73      4.16 o 
   0  11   6        0.66        0.41      1.11 o 
   1  11   6      114.96      130.30      8.65 o 
   2  11   6        0.61        0.09      0.71 o 
   3  11   6        5.39        1.71      1.88 o 
  -7  12   6        1.27        2.10      2.55 o 
  -6  12   6        2.74        1.96      1.96 o 
  -5  12   6       10.87        5.42      5.29 o 
  -4  12   6       36.97        0.00      2.35 o 
  -3  12   6        3.29        0.00      1.96 o 
  -2  12   6        0.02        0.00      1.57 o 
  -1  12   6        0.43        0.00      2.35 o 
   0  12   6        0.03        0.00      1.94 o 
   1  12   6       27.33       23.97      6.82 o 
  -5  13   6        0.12        0.00      2.02 o 
  -4  13   6        3.24        0.39      3.53 o 
  -3  13   6        0.00        0.00      2.74 o 
  -2  13   6        9.58        0.00      3.13 o 
  -1  13   6        6.29        0.00      3.53 o 
  -1 -13   7        2.63        2.74      1.38 o 
   0 -13   7        5.07        4.31      2.22 o 
   1 -13   7        0.54        0.30      0.90 o 
   2 -13   7        5.19        2.93      2.35 o 
   3 -13   7        0.01        1.18      2.35 o 
   4 -13   7       12.29        1.18      2.74 o 
  -3 -12   7       22.25       13.20     10.97 o 
  -2 -12   7       39.03       48.52      3.05 o 
  -1 -12   7        4.69        3.92      1.38 o 
   0 -12   7       20.29       19.09      2.02 o 
   1 -12   7       36.90       39.35      2.94 o 
   2 -12   7        3.93        2.45      1.32 o 
   3 -12   7        1.04        0.39      1.96 o 
   4 -12   7        1.15        0.00      2.74 o 
   5 -12   7        1.56        0.39      3.13 o 
  -4 -11   7        1.98        0.20      1.11 o 
  -3 -11   7        2.41        3.33      2.49 o 
  -2 -11   7       19.55       16.63      2.31 o 
  -1 -11   7       20.06       20.13      1.78 o 
   0 -11   7        7.30       13.91      1.39 o 
   1 -11   7       17.15       13.75      3.80 o 
   2 -11   7       12.42       10.91      2.57 o 
   3 -11   7        3.15        1.31      0.40 o 
   4 -11   7        3.30        0.39      1.96 o 
   5 -11   7        3.57        0.39      3.13 o 
   6 -11   7        7.62        0.00      1.57 o 
  -5 -10   7        5.59        9.03      2.67 o 
  -4 -10   7        0.37        0.59      1.11 o 
  -3 -10   7        2.75        2.58      1.59 o 
  -2 -10   7        0.02        0.00      0.70 o 
  -1 -10   7        7.05       11.36      1.66 o 
   0 -10   7       21.87       20.82      3.72 o 
   1 -10   7       28.85       42.49      1.77 o 
   2 -10   7        0.03        0.16      0.35 o 
   3 -10   7        6.14        0.39      1.96 o 
   4 -10   7        6.66        0.39      1.96 o 
   5 -10   7        2.34        0.00      1.57 o 
   6 -10   7       24.42        0.00      1.57 o 
   7 -10   7        0.12        0.00      1.57 o 
  -6  -9   7        0.25        1.02      1.96 o 
  -5  -9   7        0.01        0.00      1.11 o 
  -4  -9   7        0.02        0.63      1.30 o 
  -3  -9   7       33.57       31.47      2.61 o 
  -2  -9   7       91.19       82.03      2.62 o 
  -1  -9   7       59.79       67.37      3.33 o 
   0  -9   7        0.11        0.20      0.55 o 
   1  -9   7      632.68      708.14      9.34 o 
   2  -9   7       61.98       50.28      2.55 o 
   3  -9   7       65.57       79.95      5.09 o 
   4  -9   7        8.29       12.14      4.70 o 
   5  -9   7       36.40        0.39      1.96 o 
   6  -9   7        0.10        0.00      1.96 o 
   7  -9   7        0.61        0.00      1.96 o 
   8  -9   7        0.11        0.00      1.57 o 
  -7  -8   7        6.92        0.20      1.39 o 
  -6  -8   7        0.89        0.16      1.30 o 
  -5  -8   7       37.40       31.97      2.77 o 
  -4  -8   7        3.14        3.13      1.38 o 
  -3  -8   7      363.60      354.30      7.85 o 
  -2  -8   7        1.50        1.62      1.01 o 
  -1  -8   7      685.56      725.69     10.20 o 
   0  -8   7        6.70        5.67      1.01 o 
   1  -8   7       91.88      102.43      1.59 o 
   2  -8   7       10.21       10.96      0.39 o 
   3  -8   7       15.77       17.63      3.13 o 
   4  -8   7       96.06      105.05      5.88 o 
   5  -8   7      124.84      127.42      6.66 o 
   6  -8   7       39.40       49.76      4.70 o 
   7  -8   7        1.29        0.00      1.18 o 
   8  -8   7        0.58        0.00      1.11 o 
  -7  -7   7       23.67        0.98      1.66 o 
  -6  -7   7        5.42        2.15      2.94 o 
  -5  -7   7       69.40       71.33      4.13 o 
  -4  -7   7        8.23        9.55      1.66 o 
  -3  -7   7       57.02       61.94      2.49 o 
  -2  -7   7      187.30      185.66      4.13 o 
  -1  -7   7       53.65       58.21      2.49 o 
   0  -7   7       57.70       48.86      1.51 o 
   1  -7   7       42.03       43.41      4.41 o 
   2  -7   7        0.39        1.57      1.57 o 
   3  -7   7       31.85       22.33      3.13 o 
   4  -7   7       10.09       11.75      2.74 o 
   5  -7   7       46.08       47.02      4.31 o 
   6  -7   7       83.03       85.77      4.70 o 
   7  -7   7        5.98        0.00      1.94 o 
   8  -7   7        0.71        0.24      1.66 o 
  -8  -6   7        0.28        0.00      1.22 o 
  -7  -6   7        0.12        0.33      1.59 o 
  -6  -6   7      121.72      123.51      4.44 o 
  -5  -6   7        1.08        0.71      1.30 o 
  -4  -6   7        1.42        2.28      1.36 o 
  -3  -6   7       48.62       57.30      4.70 o 
  -2  -6   7      211.79      224.32      3.73 o 
  -1  -6   7      285.06      259.95      4.44 o 
   0  -6   7       13.58       15.01      0.65 o 
   1  -6   7      595.82      570.63      5.60 o 
   2  -6   7      112.34      113.71      6.67 o 
   3  -6   7      144.55      133.34      5.49 o 
   4  -6   7       94.83      112.90      5.10 o 
   5  -6   7       46.54       45.07      3.05 o 
   6  -6   7        1.34        3.48      2.02 o 
   7  -6   7       15.49       11.36      9.01 o 
   8  -6   7        1.54        0.16      1.59 o 
   9  -6   7        0.87        0.00      1.57 o 
  -8  -5   7       33.72       22.84     18.81 o 
  -7  -5   7       36.44       38.58      3.18 o 
  -6  -5   7        1.08        1.37      1.38 o 
  -5  -5   7      173.72      160.66      5.96 o 
  -4  -5   7       32.67       38.01      2.31 o 
  -3  -5   7      173.87      184.59      3.46 o 
  -2  -5   7       12.72       17.15      1.37 o 
  -1  -5   7      164.20      144.10      2.54 o 
   0  -5   7      420.68      415.62      4.42 o 
   1  -5   7      189.71      176.37      1.85 o 
   2  -5   7      166.29      189.09      5.88 o 
   3  -5   7       27.45       30.95      2.74 o 
   4  -5   7       84.80       81.73      3.05 o 
   5  -5   7      782.12      837.72     14.75 o 
   6  -5   7       11.67       13.15      2.22 o 
   7  -5   7       30.09       26.41     14.89 o 
   8  -5   7        1.48        0.63      0.71 o 
   9  -5   7        0.68        0.00      3.13 o 
  -9  -4   7       21.59       26.30      3.60 o 
  -8  -4   7       33.41       38.37      4.11 o 
  -7  -4   7        0.00        0.00      1.59 o 
  -6  -4   7       12.11        8.01      2.02 o 
  -5  -4   7        2.23        2.15      1.11 o 
  -4  -4   7       72.43       89.77      3.11 o 
  -3  -4   7        2.91        3.67      1.01 o 
  -2  -4   7        3.61        3.64      0.94 o 
  -1  -4   7      173.83      189.76      2.94 o 
   0  -4   7      126.01      128.69      2.35 o 
   1  -4   7      360.43      358.99     11.93 o 
   2  -4   7        0.55        6.66      2.74 o 
   3  -4   7      182.66      187.15      5.49 o 
   4  -4   7        0.25        1.41      1.30 o 
   5  -4   7       53.10       67.55      4.84 o 
   6  -4   7        2.87        2.60      0.53 o 
   7  -4   7      120.84      138.93      2.27 o 
   8  -4   7        6.25        6.94      0.97 o 
   9  -4   7        0.10        0.00      2.74 o 
  -9  -3   7       74.17       83.11      5.87 o 
  -8  -3   7       11.44       13.05      2.97 o 
  -7  -3   7        3.41        1.99      1.50 o 
  -6  -3   7        5.94        5.64      1.96 o 
  -5  -3   7      102.80       97.43      3.05 o 
  -4  -3   7      136.60      121.95      3.48 o 
  -3  -3   7       34.50       38.48      1.51 o 
  -2  -3   7      140.36      141.30      2.35 o 
  -1  -3   7        2.41        5.12      0.83 o 
   0  -3   7      247.30      264.46      3.27 o 
   1  -3   7      964.11      964.72     17.18 o 
   2  -3   7      138.65      164.93      1.62 o 
   3  -3   7       31.04       29.16      0.39 o 
   4  -3   7      101.88      107.94      1.75 o 
   5  -3   7       24.56       36.07      1.04 o 
   6  -3   7       50.85       59.31      1.68 o 
   7  -3   7        2.68        1.79      0.54 o 
   8  -3   7       17.09       21.17      2.12 o 
   9  -3   7       14.48       12.90      1.57 o 
 -10  -2   7        0.50        0.00      1.66 o 
  -9  -2   7       17.19       17.99      3.18 o 
  -8  -2   7      112.68      102.75      5.34 o 
  -7  -2   7       24.52       25.28      2.49 o 
  -6  -2   7        0.00        0.00      1.18 o 
  -5  -2   7      101.00       86.20      3.26 o 
  -4  -2   7       46.82       53.75      3.14 o 
  -3  -2   7       79.52       77.45      1.94 o 
  -2  -2   7      387.13      400.63      5.37 o 
  -1  -2   7      137.92      177.80      2.54 o 
   0  -2   7      375.43      386.22      4.81 o 
   1  -2   7      420.70      475.67      5.20 o 
   2  -2   7      183.21      171.84      1.86 o 
   3  -2   7       53.19       48.85      1.22 o 
   4  -2   7      761.81      723.51     10.64 o 
   5  -2   7      692.43      719.95      6.79 o 
   6  -2   7       29.32       24.96      1.64 o 
   7  -2   7        0.62        2.35      0.78 o 
   8  -2   7        4.82        3.68      1.20 o 
   9  -2   7       36.01       46.88      3.57 o 
 -10  -1   7       18.29       17.35     12.73 o 
  -9  -1   7        1.86        1.18      2.02 o 
  -8  -1   7       24.33       20.81      3.26 o 
  -7  -1   7       23.14       25.86      2.97 o 
  -6  -1   7        1.49        1.76      1.37 o 
  -5  -1   7      110.07      134.68      3.33 o 
  -4  -1   7      501.66      498.84      7.09 o 
  -3  -1   7      127.36      166.12      3.05 o 
  -2  -1   7      125.66      122.61      2.22 o 
  -1  -1   7       63.26       53.70      1.57 o 
   0  -1   7        8.68       10.46      1.26 o 
   1  -1   7        2.67        4.02      0.57 o 
   2  -1   7      105.71      124.53      2.37 o 
   3  -1   7       43.38       29.83      1.13 o 
   4  -1   7       24.65       27.87      1.08 o 
   5  -1   7      748.25      817.33      9.10 o 
   6  -1   7       10.69       11.25      1.25 o 
   7  -1   7        4.44        5.86      1.25 o 
   8  -1   7        2.77        2.27      1.50 o 
   9  -1   7        0.10        0.00      1.09 o 
 -10   0   7        0.92        0.00      1.96 o 
  -9   0   7       37.72       47.01     13.13 o 
  -8   0   7      162.37      167.85      5.55 o 
  -7   0   7        2.79        7.16      2.02 o 
  -6   0   7        0.26        0.78      1.11 o 
  -5   0   7       29.93       47.41      2.22 o 
  -4   0   7       75.38       54.77      2.16 o 
  -3   0   7      374.26      417.16      6.14 o 
  -2   0   7       16.56       12.15      1.18 o 
  -1   0   7        7.90        1.18      0.55 o 
   0   0   7      863.79      837.17      7.87 o 
   1   0   7        7.77        8.78      1.18 o 
   2   0   7      101.91      112.29      3.36 o 
   3   0   7      351.19      324.68      3.56 o 
   4   0   7        1.01        1.72      0.59 o 
   5   0   7      262.30      274.27      7.38 o 
   6   0   7       11.31       18.08      1.47 o 
   7   0   7       25.08       31.87      1.77 o 
   8   0   7        3.40        1.35      1.42 o 
 -10   1   7       38.62       32.09     19.39 o 
  -9   1   7       21.26       13.62     10.58 o 
  -8   1   7        3.81        1.37      1.38 o 
  -7   1   7       29.91       29.66      2.97 o 
  -6   1   7        0.04        1.96      1.11 o 
  -5   1   7      204.94      184.87      3.88 o 
  -4   1   7       22.32       23.62      1.66 o 
  -3   1   7        0.80        0.39      0.78 o 
  -2   1   7      818.43      910.78     15.41 o 
  -1   1   7       44.97       39.67      1.04 o 
   0   1   7      197.25      182.54      3.73 o 
   1   1   7      548.46      587.86     17.21 o 
   2   1   7       38.80       40.01      1.57 o 
   3   1   7        3.49        1.85      0.62 o 
   4   1   7        2.40        3.67      0.93 o 
   5   1   7       40.25       46.76      1.93 o 
   6   1   7       26.14       27.98      2.72 o 
   7   1   7       46.93       45.26      2.68 o 
   8   1   7        3.64        6.06      1.83 o 
 -10   2   7        1.48        0.98      1.66 o 
  -9   2   7        0.45        1.96      1.66 o 
  -8   2   7       17.06       15.06      2.34 o 
  -7   2   7       26.24       35.58      2.74 o 
  -6   2   7        0.64        0.39      1.11 o 
  -5   2   7       93.90       65.07      4.70 o 
  -4   2   7       48.13       56.43      3.14 o 
  -3   2   7        1.01        1.18      1.57 o 
  -2   2   7      492.32      529.46      9.84 o 
  -1   2   7       20.97       18.07      0.85 o 
   0   2   7        0.51        1.68      0.94 o 
   1   2   7      874.10      910.18     13.59 o 
   2   2   7        0.60        0.39      0.42 o 
   3   2   7        4.46        7.66      1.00 o 
   4   2   7       67.54       65.65      2.03 o 
   5   2   7      873.93      849.41     10.39 o 
   6   2   7        8.92        8.55      1.84 o 
   7   2   7        0.15        1.51      1.09 o 
   8   2   7        0.53        0.99      1.19 o 
 -10   3   7        2.12        1.64      1.48 o 
  -9   3   7        4.86        3.92      1.96 o 
  -8   3   7       10.65       13.91      2.22 o 
  -7   3   7        6.12        7.98      1.66 o 
  -6   3   7       10.57        9.42      1.66 o 
  -5   3   7      187.52      200.10      6.28 o 
  -4   3   7        9.53       10.19      1.96 o 
  -3   3   7       14.78       16.06      1.96 o 
  -2   3   7       58.30       52.65      1.32 o 
  -1   3   7       15.34       20.70      1.01 o 
   0   3   7      314.36      328.18      8.25 o 
   1   3   7      293.05      311.71     10.70 o 
   2   3   7       49.58       38.44      1.38 o 
   3   3   7        0.12        0.00      0.73 o 
   4   3   7       90.78       84.35      2.33 o 
   5   3   7       48.39       53.02      2.47 o 
   6   3   7       22.61       32.88      2.30 o 
   7   3   7        7.48        4.78      1.83 o 
   8   3   7        1.73        1.93      1.78 o 
 -10   4   7       28.60       30.01      3.45 o 
  -9   4   7       25.27       21.24      2.11 o 
  -8   4   7        6.24        3.02      2.24 o 
  -7   4   7      206.80      226.75      8.24 o 
  -6   4   7       72.16       82.70      4.70 o 
  -5   4   7      107.24      118.41      5.10 o 
  -4   4   7        1.70        1.18      1.18 o 
  -3   4   7      288.49      240.33      9.92 o 
  -2   4   7        1.04        2.06      0.39 o 
  -1   4   7      158.05      207.53      5.88 o 
   0   4   7        8.24       22.24      1.57 o 
   1   4   7       29.72       28.24      1.65 o 
   2   4   7       15.98       14.42      1.14 o 
   3   4   7      143.21      149.50      2.89 o 
   4   4   7       82.67       78.86      2.41 o 
   5   4   7       70.04       66.92      2.77 o 
   6   4   7      117.52      115.67      3.94 o 
   7   4   7        0.01        0.00      1.27 o 
 -10   5   7        1.60        2.60      1.86 o 
  -9   5   7       14.75        7.03      8.42 o 
  -8   5   7        3.40        0.39      2.15 o 
  -7   5   7        0.03        0.00      0.94 o 
  -6   5   7     1256.37     1370.25     30.05 o 
  -5   5   7       73.97       96.34      5.29 o 
  -4   5   7       66.72       64.09      1.12 o 
  -3   5   7      116.98      167.55      4.01 o 
  -2   5   7       14.04        9.40      2.35 o 
  -1   5   7       27.50       14.89      2.35 o 
   0   5   7       47.64       45.94      1.40 o 
   1   5   7        5.54       10.77      1.14 o 
   2   5   7       16.82       20.41      1.30 o 
   3   5   7       42.54       32.82      1.71 o 
   4   5   7       21.49       29.87      1.84 o 
   5   5   7        1.70        3.78      1.70 o 
   6   5   7        4.89        3.30      1.99 o 
   7   5   7        0.29        1.84      1.42 o 
 -10   6   7        1.62        1.78      1.96 o 
  -9   6   7       14.57       11.57      9.79 o 
  -8   6   7        0.51        0.20      1.11 o 
  -7   6   7      142.04      146.36      3.64 o 
  -6   6   7        0.96        0.13      0.98 o 
  -5   6   7     1291.17     1303.15     15.03 o 
  -4   6   7      371.60      331.86     10.02 o 
  -3   6   7      102.05      109.39      3.57 o 
  -2   6   7      171.98      215.76      7.06 o 
  -1   6   7        4.57        5.09      1.96 o 
   0   6   7        4.56        0.36      0.67 o 
   1   6   7       83.49       80.93      2.28 o 
   2   6   7       37.51       57.05      2.31 o 
   3   6   7       67.03       70.70      3.10 o 
   4   6   7       76.43       91.04      3.80 o 
   5   6   7        1.54        3.38      1.32 o 
   6   6   7        7.41        2.93      1.99 o 
 -10   7   7        2.86        2.89      3.72 o 
  -9   7   7        6.09        2.15      2.15 o 
  -8   7   7       31.32       25.56      1.96 o 
  -7   7   7        3.08        3.60      0.74 o 
  -6   7   7       21.86       18.21      1.57 o 
  -5   7   7       98.86       77.08      3.73 o 
  -4   7   7       37.57       51.49      4.90 o 
  -3   7   7      625.36      501.46     13.38 o 
  -2   7   7       27.48       26.64      3.53 o 
  -1   7   7       19.88       17.63      4.70 o 
   0   7   7        0.17        0.33      0.38 o 
   1   7   7       35.28       40.07      1.43 o 
   2   7   7      137.23      138.92      3.01 o 
   3   7   7       17.65       11.83      1.58 o 
   4   7   7        0.81        0.37      1.14 o 
   5   7   7        0.07        0.90      1.14 o 
   6   7   7        0.00        1.77      1.53 o 
  -9   8   7        2.68        0.00      3.13 o 
  -8   8   7        6.90        4.73      2.55 o 
  -7   8   7        9.29        5.34      1.42 o 
  -6   8   7       41.68       40.44      3.72 o 
  -5   8   7       66.33       59.97      4.13 o 
  -4   8   7       61.90       66.11      6.86 o 
  -3   8   7       45.42       43.89      6.66 o 
  -2   8   7       11.62        7.84      2.74 o 
  -1   8   7       16.10       23.11      3.53 o 
   0   8   7        5.30        4.19      0.74 o 
   1   8   7        4.72        3.47      2.04 o 
   2   8   7        6.82        6.65      3.14 o 
   3   8   7       61.98       54.67      2.58 o 
   4   8   7        5.43        5.40      1.47 o 
   5   8   7        0.72        1.63      1.49 o 
  -9   9   7        0.10        1.96      2.74 o 
  -8   9   7        0.20        0.98      1.66 o 
  -7   9   7        3.26        5.48      2.41 o 
  -6   9   7        2.14        2.97      2.25 o 
  -5   9   7        3.24        3.28      1.78 o 
  -4   9   7       25.85       23.25      2.62 o 
  -3   9   7       34.29       28.99      6.27 o 
  -2   9   7        1.01        2.35      3.92 o 
  -1   9   7       27.08       31.34      4.31 o 
   0   9   7       16.56       17.12      1.32 o 
   1   9   7       17.66       20.40      3.55 o 
   2   9   7       46.07       39.72      1.97 o 
   3   9   7       10.60        5.59      3.21 o 
   4   9   7        0.14        1.31      1.58 o 
  -8  10   7        0.88        1.77      2.25 o 
  -7  10   7        4.52        4.84      4.11 o 
  -6  10   7        4.36        3.71      2.06 o 
  -5  10   7       25.70       33.37      3.18 o 
  -4  10   7        0.26        0.00      1.96 o 
  -3  10   7       12.32       18.80      3.92 o 
  -2  10   7        4.46        2.74      2.74 o 
  -1  10   7       46.46       33.31      7.05 o 
   0  10   7       43.38       42.67      3.24 o 
   1  10   7        0.01        0.98      0.96 o 
   2  10   7       26.65       31.15      2.09 o 
   3  10   7       10.36       10.85      4.64 o 
  -8  11   7        3.90        2.93      3.13 o 
  -7  11   7        2.05        2.55      2.41 o 
  -6  11   7        1.62        0.78      1.66 o 
  -5  11   7        2.07        1.49      1.96 o 
  -4  11   7       40.16       61.52      5.88 o 
  -3  11   7        8.19        0.00      1.96 o 
  -2  11   7        2.24        0.00      2.35 o 
  -1  11   7       13.54        0.39      2.35 o 
   0  11   7       39.46       57.01      4.57 o 
   1  11   7        0.03        0.00      0.93 o 
   2  11   7        0.14        0.35      1.02 o 
  -6  12   7       10.93        3.21      4.51 o 
  -5  12   7        2.01        1.76      1.94 o 
  -4  12   7        0.14        0.39      2.35 o 
  -3  12   7       36.46        0.39      2.35 o 
  -2  12   7       10.27        0.39      2.35 o 
  -1  12   7        0.30        0.00      2.35 o 
   0  12   7       29.08       31.59      4.16 o 
  -3  13   7       10.26        0.00      2.35 o 
  -2 -12   8       85.22      112.92      4.86 o 
  -1 -12   8       15.48       18.38      2.31 o 
   0 -12   8        8.77       12.34      2.74 o 
   1 -12   8        8.66        5.76      1.78 o 
   2 -12   8        0.00        0.00      1.57 o 
   3 -12   8        0.00        1.18      2.35 o 
   4 -12   8        0.81        1.18      2.74 o 
  -3 -11   8       12.96       12.81      2.22 o 
  -2 -11   8        0.95        1.02      1.30 o 
  -1 -11   8        3.14        3.21      1.30 o 
   0 -11   8       16.28       24.68      1.71 o 
   1 -11   8        3.95        2.02      1.07 o 
   2 -11   8       22.28       23.35     12.34 o 
   3 -11   8        0.03        0.78      2.35 o 
   4 -11   8        0.02        0.00      1.57 o 
   5 -11   8        0.26        0.78      3.53 o 
   6 -11   8        3.96        0.00      1.57 o 
  -5 -10   8       11.89       15.08      4.16 o 
  -4 -10   8        5.92        7.46      2.31 o 
  -3 -10   8        9.47        8.23      1.66 o 
  -2 -10   8        7.56        6.47      1.39 o 
  -1 -10   8        0.32        1.96      0.83 o 
   0 -10   8        7.23       12.73      1.66 o 
   1 -10   8        0.77        2.64      0.91 o 
   2 -10   8       14.40       17.50      9.21 o 
   3 -10   8        0.62        0.00      1.57 o 
   4 -10   8        0.02        0.00      2.74 o 
   5 -10   8        0.21        0.39      1.96 o 
   6 -10   8        8.02        0.00      1.57 o 
  -6  -9   8        0.36        0.00      2.15 o 
  -5  -9   8        1.62        1.24      1.96 o 
  -4  -9   8       17.65       13.29      3.18 o 
  -3  -9   8        8.17        7.68      1.96 o 
  -2  -9   8        0.02        0.26      1.57 o 
  -1  -9   8       21.10       23.29      1.66 o 
   0  -9   8       43.61       43.80      2.22 o 
   1  -9   8       61.93       62.03      1.62 o 
   2  -9   8       39.46       46.24      4.31 o 
   3  -9   8       45.84       50.94      5.09 o 
   4  -9   8        0.15        0.39      1.96 o 
   5  -9   8        2.43        0.00      1.96 o 
   6  -9   8        0.23        0.00      2.35 o 
   7  -9   8        5.66        0.00      2.35 o 
  -6  -8   8        4.99        1.88      2.35 o 
  -5  -8   8        0.67        2.23      1.66 o 
  -4  -8   8        9.07        8.89      2.02 o 
  -3  -8   8       24.36       28.94      3.13 o 
  -2  -8   8      141.59      142.49      3.76 o 
  -1  -8   8       10.52       12.92      1.96 o 
   0  -8   8       87.38       80.75      2.49 o 
   1  -8   8        0.38        0.28      0.34 o 
   2  -8   8        7.93       12.14      2.74 o 
   3  -8   8      328.97      323.11     14.13 o 
   4  -8   8      211.30      213.40      8.63 o 
   5  -8   8        4.28        0.00      1.57 o 
   6  -8   8        6.30        0.00      1.57 o 
   7  -8   8        0.06        0.00      1.57 o 
  -7  -7   8        1.27        1.10      1.96 o 
  -6  -7   8       42.79       38.28      4.84 o 
  -5  -7   8       75.63       63.73      3.72 o 
  -4  -7   8        2.62        3.92      2.22 o 
  -3  -7   8       33.76       29.57      3.05 o 
  -2  -7   8      292.45      277.95      4.72 o 
  -1  -7   8       81.80       91.99      2.54 o 
   0  -7   8       34.78       45.06      1.66 o 
   1  -7   8        0.01        0.26      0.31 o 
   2  -7   8      202.92      189.09      9.81 o 
   3  -7   8      337.78      346.33     10.21 o 
   4  -7   8       10.78        7.84      4.31 o 
   5  -7   8        0.16        0.00      1.18 o 
   6  -7   8        3.89        0.00      1.18 o 
   7  -7   8        3.22        0.24      1.66 o 
   8  -7   8       28.98        0.00      2.49 o 
  -8  -6   8        7.45        0.09      1.66 o 
  -7  -6   8       43.15       45.55     25.47 o 
  -6  -6   8        3.28        3.48      2.02 o 
  -5  -6   8       65.23       59.78      3.05 o 
  -4  -6   8        8.05        8.88      1.50 o 
  -3  -6   8       70.72       68.91      2.34 o 
  -2  -6   8       14.04       24.88      2.22 o 
  -1  -6   8      452.37      468.47      6.32 o 
   0  -6   8       66.13       78.58      1.94 o 
   1  -6   8       14.22       15.44      0.98 o 
   2  -6   8      789.43      809.90     18.13 o 
   3  -6   8       27.95       21.16      3.13 o 
   4  -6   8       35.20       39.57      3.92 o 
   5  -6   8        1.12        2.35      2.35 o 
   6  -6   8        2.03        0.00      1.11 o 
   7  -6   8        0.36        0.00      1.66 o 
   8  -6   8        1.18        0.00      1.66 o 
  -8  -5   8        0.21        1.18      2.74 o 
  -7  -5   8        8.26        7.83      2.22 o 
  -6  -5   8        2.90        4.15      1.96 o 
  -5  -5   8       25.90       24.95      2.61 o 
  -4  -5   8       17.36       22.18      1.66 o 
  -3  -5   8       44.51       46.63      2.25 o 
  -2  -5   8       57.29       59.28      1.96 o 
  -1  -5   8      134.87      136.10      2.22 o 
   0  -5   8      165.15      162.85      2.02 o 
   1  -5   8        2.08        2.86      0.98 o 
   2  -5   8      284.59      307.03      8.25 o 
   3  -5   8       74.29       83.09      4.31 o 
   4  -5   8        4.64        7.83      3.92 o 
   5  -5   8        2.18        1.76      1.38 o 
   6  -5   8       64.52       69.40      3.88 o 
   7  -5   8       18.08       20.92     13.91 o 
   8  -5   8       11.80       13.66     11.16 o 
  -9  -4   8        2.76        3.44      3.73 o 
  -8  -4   8        0.93        0.00      4.31 o 
  -7  -4   8       30.63       23.83      2.77 o 
  -6  -4   8       13.72       11.77      1.94 o 
  -5  -4   8       25.67       28.61      2.22 o 
  -4  -4   8       16.74       20.95      2.49 o 
  -3  -4   8        0.71        3.13      0.83 o 
  -2  -4   8      122.80      161.64      3.53 o 
  -1  -4   8        0.03        0.20      0.59 o 
   0  -4   8       51.47       52.08      1.66 o 
   1  -4   8       42.40       38.81      0.92 o 
   2  -4   8       19.35       25.86      2.74 o 
   3  -4   8        0.39        0.78      2.35 o 
   4  -4   8        4.39        3.13      1.39 o 
   5  -4   8        4.23        3.53      1.96 o 
   6  -4   8       41.80       43.55      2.48 o 
   7  -4   8        6.13        3.53      1.13 o 
   8  -4   8        1.90        0.00      1.96 o 
  -9  -3   8        2.92        5.29      2.49 o 
  -8  -3   8        0.27        2.62      1.78 o 
  -7  -3   8        9.86        8.80      2.06 o 
  -6  -3   8        5.71        3.72      1.39 o 
  -5  -3   8       17.21       14.79      2.02 o 
  -4  -3   8       91.12       86.85      3.19 o 
  -3  -3   8       89.99       99.94      2.82 o 
  -2  -3   8      136.57      128.88      2.73 o 
  -1  -3   8       10.49       11.90      0.94 o 
   0  -3   8      224.54      221.87      3.40 o 
   1  -3   8        2.60        3.81      0.52 o 
   2  -3   8       90.28       94.96      1.37 o 
   3  -3   8      499.86      516.93      4.24 o 
   4  -3   8      189.12      184.72      2.37 o 
   5  -3   8      311.57      305.21     11.23 o 
   6  -3   8        1.90        0.39      0.27 o 
   7  -3   8       20.47       16.90      1.46 o 
   8  -3   8        0.00        0.00      0.73 o 
  -9  -2   8        2.51        0.59      1.66 o 
  -8  -2   8       39.62       41.99      3.98 o 
  -7  -2   8       16.05       17.93      3.60 o 
  -6  -2   8      130.96      130.82      7.65 o 
  -5  -2   8        0.73        1.57      1.11 o 
  -4  -2   8        6.48        9.01      1.94 o 
  -3  -2   8       38.21       40.24      2.49 o 
  -2  -2   8       14.63       10.98      0.83 o 
  -1  -2   8      532.11      490.94      9.05 o 
   0  -2   8       28.97       28.09      2.35 o 
   1  -2   8        7.67        8.44      0.80 o 
   2  -2   8        0.73        0.28      0.34 o 
   3  -2   8        0.57        1.35      0.67 o 
   4  -2   8      200.22      200.04      3.43 o 
   5  -2   8      769.35      802.43      8.41 o 
   6  -2   8      103.68       87.07      1.89 o 
   7  -2   8        0.00        0.74      0.87 o 
   8  -2   8        3.22        2.91      1.08 o 
 -10  -1   8       10.22        6.35      3.26 o 
  -9  -1   8        3.52        1.27      1.78 o 
  -8  -1   8       18.19       21.55      2.77 o 
  -7  -1   8       59.50       56.61      3.91 o 
  -6  -1   8       38.22       39.52      2.97 o 
  -5  -1   8        6.71        5.11      1.22 o 
  -4  -1   8        7.41        8.90      1.22 o 
  -3  -1   8      248.67      276.01      4.16 o 
  -2  -1   8       46.64       63.50      1.66 o 
  -1  -1   8       57.33       56.21      1.51 o 
   0  -1   8      902.39      901.15     11.10 o 
   1  -1   8       14.51       16.71      1.17 o 
   2  -1   8      317.55      341.31      5.38 o 
   3  -1   8       65.66       76.41      1.54 o 
   4  -1   8      296.52      297.15      3.23 o 
   5  -1   8       48.53       68.47      1.88 o 
   6  -1   8        8.38        7.05      1.07 o 
   7  -1   8        2.77        4.45      1.18 o 
   8  -1   8        3.69        6.00      1.51 o 
 -10   0   8        6.10        5.61      2.62 o 
  -9   0   8       35.64       33.11      3.60 o 
  -8   0   8      136.25      142.28      6.01 o 
  -7   0   8       23.76       21.80      2.90 o 
  -6   0   8      381.85      412.88      8.68 o 
  -5   0   8       22.65       16.65      1.66 o 
  -4   0   8        3.08        0.83      1.01 o 
  -3   0   8      101.12      127.08      2.77 o 
  -2   0   8       46.12       51.34      2.35 o 
  -1   0   8        0.02        0.00      0.59 o 
   0   0   8      189.50      172.62      2.64 o 
   1   0   8      333.90      355.72      6.68 o 
   2   0   8      306.45      329.93      4.46 o 
   3   0   8       38.62       39.98      1.35 o 
   4   0   8      714.97      707.85      6.98 o 
   5   0   8      362.58      380.56      5.30 o 
   6   0   8       27.53       30.43      2.06 o 
   7   0   8       37.99       42.89      2.36 o 
   8   0   8       27.68       36.38      2.32 o 
 -10   1   8       23.24       17.21     12.93 o 
  -9   1   8        0.41        4.31      2.61 o 
  -8   1   8        4.59        4.59      2.31 o 
  -7   1   8       11.49        6.59      2.25 o 
  -6   1   8        2.86        0.98      1.76 o 
  -5   1   8        5.41        2.88      1.36 o 
  -4   1   8      162.33      135.34      3.33 o 
  -3   1   8       67.30       69.38      3.14 o 
  -2   1   8      490.27      531.28      9.84 o 
  -1   1   8        9.88       15.62      2.30 o 
   0   1   8      105.88      126.35      2.34 o 
   1   1   8      517.67      548.79     31.68 o 
   2   1   8       96.59      105.28      2.79 o 
   3   1   8       10.15        9.47      0.87 o 
   4   1   8       29.21       26.95      1.81 o 
   5   1   8      117.83      107.63      2.98 o 
   6   1   8        0.55        0.00      0.78 o 
   7   1   8        9.14        8.26      1.47 o 
   8   1   8        2.36        4.78      1.66 o 
 -10   2   8       12.47       11.39      3.62 o 
  -9   2   8        6.86        7.05      3.60 o 
  -8   2   8        0.64        1.48      1.66 o 
  -7   2   8        3.25        2.68      1.66 o 
  -6   2   8        6.13        3.72      2.22 o 
  -5   2   8        4.75        7.07      1.39 o 
  -4   2   8        0.17        1.57      1.18 o 
  -3   2   8       57.79       44.29      3.92 o 
  -2   2   8       51.21       56.95      2.35 o 
  -1   2   8       65.47       53.65      1.55 o 
   0   2   8       23.06       23.12      1.39 o 
   1   2   8        0.23        0.00      0.50 o 
   2   2   8      115.72      107.84      1.97 o 
   3   2   8      331.72      345.74      5.32 o 
   4   2   8       71.09       67.01      2.10 o 
   5   2   8        1.95        2.57      1.32 o 
   6   2   8        7.35        6.47      1.32 o 
   7   2   8        0.58        0.00      1.19 o 
 -10   3   8        2.85        6.46      2.49 o 
  -9   3   8        5.74        1.76      1.66 o 
  -8   3   8        6.13        9.40      2.67 o 
  -7   3   8        9.56        4.90      1.66 o 
  -6   3   8        6.66        0.00      2.74 o 
  -5   3   8        2.39        2.35      1.57 o 
  -4   3   8       35.56       52.11      3.13 o 
  -3   3   8        5.47        3.29      0.74 o 
  -2   3   8       40.48       46.10      1.05 o 
  -1   3   8      125.44      110.52      6.27 o 
   0   3   8      255.50      245.87      3.83 o 
   1   3   8       40.13       43.94      2.74 o 
   2   3   8        4.24        1.83      0.87 o 
   3   3   8       65.64       65.34      1.95 o 
   4   3   8       45.15       40.24      2.13 o 
   5   3   8      166.39      176.28      4.08 o 
   6   3   8       64.48       68.77      2.94 o 
   7   3   8        0.54        0.31      1.22 o 
 -10   4   8        0.17        1.54      1.38 o 
  -9   4   8        0.92        0.53      1.14 o 
  -8   4   8        5.96        6.27      2.74 o 
  -7   4   8       22.68       23.51      3.53 o 
  -6   4   8      356.58      407.67     11.00 o 
  -5   4   8       99.28      103.10      5.10 o 
  -4   4   8        1.83        7.83      1.96 o 
  -3   4   8        0.40        6.35      1.46 o 
  -2   4   8      133.90      173.20      6.16 o 
  -1   4   8      133.91      165.27      5.29 o 
   0   4   8        3.57        4.70      1.96 o 
   1   4   8        3.99        6.35      0.90 o 
   2   4   8       76.58       86.88      2.49 o 
   3   4   8       54.67       76.07      2.31 o 
   4   4   8      128.39      122.06      3.83 o 
   5   4   8        1.58        1.53      1.27 o 
   6   4   8        2.81        3.28      1.50 o 
   7   4   8        7.52        9.79      2.13 o 
 -10   5   8        3.56        2.04      2.53 o 
  -9   5   8        2.66        4.71      4.70 o 
  -8   5   8        6.45        3.82      3.72 o 
  -7   5   8       25.51       22.52      2.55 o 
  -6   5   8      320.20      353.66      5.45 o 
  -5   5   8      337.89      326.49      7.07 o 
  -4   5   8       36.49       39.65      0.75 o 
  -3   5   8        2.69        6.05      1.50 o 
  -2   5   8       95.94       99.97      7.06 o 
  -1   5   8      285.64      284.66      8.25 o 
   0   5   8       19.61       27.03      3.13 o 
   1   5   8       15.85       12.03      1.40 o 
   2   5   8      116.24      116.37      3.09 o 
   3   5   8      106.54      115.84      2.94 o 
   4   5   8        0.36        0.00      1.12 o 
   5   5   8       76.65       78.95      3.40 o 
   6   5   8        1.01        0.26      0.90 o 
 -10   6   8        7.13        3.53      3.53 o 
  -9   6   8        4.19        2.71      2.94 o 
  -8   6   8        0.09        1.18      2.35 o 
  -7   6   8       17.28       15.40      1.96 o 
  -6   6   8        0.09        0.26      0.70 o 
  -5   6   8        5.12        4.28      1.78 o 
  -4   6   8      354.15      389.24      8.87 o 
  -3   6   8       72.11       73.16      3.53 o 
  -2   6   8       62.20       60.35      6.66 o 
  -1   6   8       89.75      100.35      5.10 o 
   0   6   8      320.44      294.19     12.17 o 
   1   6   8        0.24        1.19      0.85 o 
   2   6   8      149.17      127.53      4.60 o 
   3   6   8        0.45        1.39      0.90 o 
   4   6   8        3.61        6.11      1.49 o 
   5   6   8       24.53       30.54      2.66 o 
   6   6   8        3.38        2.63      1.74 o 
  -9   7   8        0.90        0.00      1.50 o 
  -8   7   8       70.91       68.24      5.88 o 
  -7   7   8        1.96        1.47      0.74 o 
  -6   7   8        3.17        2.63      2.25 o 
  -5   7   8       45.28       51.52      4.03 o 
  -4   7   8       36.57       36.18      2.90 o 
  -3   7   8      160.40      165.11      7.45 o 
  -2   7   8        0.16        1.57      1.96 o 
  -1   7   8       30.22       20.37      5.49 o 
   0   7   8       66.41       65.98      1.96 o 
   1   7   8       28.81       25.41      1.41 o 
   2   7   8      103.49      121.46      3.58 o 
   3   7   8       31.13       41.20      2.28 o 
   4   7   8       43.99       57.65      3.60 o 
   5   7   8        0.07        0.88      1.27 o 
  -9   8   8        4.10        0.78      3.92 o 
  -8   8   8        0.05        0.00      3.92 o 
  -7   8   8        2.90        3.13      1.94 o 
  -6   8   8       25.84       25.19      3.42 o 
  -5   8   8       99.24       99.75      5.28 o 
  -4   8   8       24.76       24.37      4.29 o 
  -3   8   8       26.54       36.05      4.31 o 
  -2   8   8       34.17       27.04      3.92 o 
  -1   8   8       12.43       10.58      3.13 o 
   0   8   8        4.44        7.60      2.25 o 
   1   8   8       12.79        5.48      1.31 o 
   2   8   8       15.37       17.05      2.08 o 
   3   8   8        0.85        3.90      1.89 o 
   4   8   8        2.21        0.00      1.24 o 
  -8   9   8        0.00        0.00      1.94 o 
  -7   9   8        0.46        0.43      1.50 o 
  -6   9   8        2.51        4.34      3.45 o 
  -5   9   8       62.25       73.30      5.68 o 
  -4   9   8        3.71        4.95      2.37 o 
  -3   9   8       24.73       28.60      6.66 o 
  -2   9   8       15.11       26.64      4.31 o 
  -1   9   8       88.65      103.08      6.66 o 
   0   9   8        6.59        3.75      1.81 o 
   1   9   8       25.14       25.56      4.69 o 
   2   9   8        0.00        2.60      1.05 o 
   3   9   8        5.76        4.24      2.23 o 
  -8  10   8        0.09        0.50      1.88 o 
  -7  10   8        2.08        2.15      2.41 o 
  -6  10   8        0.90        0.00      1.66 o 
  -5  10   8       15.00        9.53      8.23 o 
  -4  10   8        1.20        2.35      1.96 o 
  -3  10   8        0.13        0.39      1.96 o 
  -2  10   8        0.50        0.00      1.96 o 
  -1  10   8        4.66        0.00      3.13 o 
   0  10   8      118.36      128.37     71.54 o 
   1  10   8        7.51        5.90      1.75 o 
   2  10   8       38.09       34.40      2.29 o 
  -7  11   8        5.70        5.54      4.50 o 
  -6  11   8        2.23        2.09      2.06 o 
  -5  11   8        3.82        1.57      1.94 o 
  -4  11   8        3.44        0.00      1.96 o 
  -3  11   8        5.72        0.39      2.35 o 
  -2  11   8        0.88        0.00      2.35 o 
  -1  11   8        0.32        0.00      1.96 o 
   0  11   8       11.74        0.59      1.94 o 
   1  11   8       22.86       18.27      3.60 o 
  -5  12   8        9.91        4.49      5.48 o 
  -4  12   8        0.00        0.00      2.74 o 
  -3  12   8        0.05        0.00      2.35 o 
  -2  12   8       37.21        0.00      3.13 o 
  -1  12   8        7.70        0.78      4.70 o 
  -1 -12   9       15.62       16.88      1.94 o 
   0 -12   9        0.12        0.00      1.22 o 
   1 -12   9        7.39        0.78      2.35 o 
   2 -12   9        6.03        0.39      2.35 o 
   3 -12   9        9.93        0.39      2.35 o 
  -3 -11   9        2.64        4.90      1.66 o 
  -2 -11   9        1.84        0.39      0.94 o 
  -1 -11   9       10.83        9.79      1.66 o 
   0 -11   9        4.46        5.67      1.16 o 
   1 -11   9        0.66        0.17      0.73 o 
   2 -11   9        5.63        0.39      1.96 o 
   3 -11   9       21.83        1.18      2.74 o 
   4 -11   9        0.09        0.78      3.92 o 
   5 -11   9        4.88        1.18      2.74 o 
  -4 -10   9        4.49        3.53      2.02 o 
  -3 -10   9        0.02        0.00      1.11 o 
  -2 -10   9        1.81        0.59      1.38 o 
  -1 -10   9        1.35        1.37      0.83 o 
   0 -10   9       18.64       15.10      4.11 o 
   1 -10   9        0.18        0.23      0.34 o 
   2 -10   9        4.65        0.00      2.35 o 
   3 -10   9        9.11        1.96      4.31 o 
   4 -10   9       10.67        0.78      2.35 o 
   5 -10   9        7.24        0.78      2.35 o 
   6 -10   9        0.29        0.00      1.57 o 
  -5  -9   9        1.77        2.55      1.66 o 
  -4  -9   9        1.22        2.55      2.22 o 
  -3  -9   9        0.48        0.71      1.30 o 
  -2  -9   9        0.06        1.44      1.05 o 
  -1  -9   9        6.00        3.13      1.39 o 
   0  -9   9        8.13        8.94      2.60 o 
   1  -9   9        2.34        1.57      0.74 o 
   2  -9   9       50.86       59.95      5.09 o 
   3  -9   9        1.63        0.00      2.35 o 
   4  -9   9        3.11        0.78      1.96 o 
   5  -9   9        6.60        0.00      1.96 o 
   6  -9   9        3.93        0.00      2.74 o 
  -6  -8   9       14.58       24.21      3.05 o 
  -5  -8   9       12.46        9.62      2.22 o 
  -4  -8   9        1.86        0.00      0.83 o 
  -3  -8   9       37.78       45.77      3.33 o 
  -2  -8   9       69.78       67.51      2.61 o 
  -1  -8   9       55.04       58.79      2.25 o 
   0  -8   9        7.77        9.94      1.26 o 
   1  -8   9       74.93       70.36      3.74 o 
   2  -8   9       53.13       48.20      7.05 o 
   3  -8   9       55.46       56.04      5.49 o 
   4  -8   9       34.83       47.02      4.70 o 
   5  -8   9       16.41        1.96      4.31 o 
   6  -8   9        0.28        0.00      1.57 o 
   7  -8   9        0.65        0.00      1.96 o 
  -7  -7   9        0.20        0.00      2.31 o 
  -6  -7   9        0.31        0.00      2.15 o 
  -5  -7   9        1.66        1.81      1.66 o 
  -4  -7   9        7.93        6.13      1.71 o 
  -3  -7   9        2.40        1.18      1.11 o 
  -2  -7   9        0.70        0.39      1.11 o 
  -1  -7   9      954.17      998.77     14.08 o 
   0  -7   9      392.92      389.18      4.45 o 
   1  -7   9      268.23      286.58      3.62 o 
   2  -7   9      158.45      189.02      7.84 o 
   3  -7   9       12.56        9.01      3.13 o 
   4  -7   9        9.53       10.97      5.09 o 
   5  -7   9        0.04        0.39      1.96 o 
   6  -7   9       14.87        0.39      1.96 o 
   7  -7   9        4.02        0.00      3.92 o 
  -7  -6   9       24.35       20.76      3.38 o 
  -6  -6   9        2.35        3.33      1.66 o 
  -5  -6   9      198.55      190.92      5.13 o 
  -4  -6   9       24.77       29.39      2.22 o 
  -3  -6   9      416.67      434.31      7.74 o 
  -2  -6   9       43.54       56.13      2.35 o 
  -1  -6   9      433.57      471.84      7.22 o 
   0  -6   9      158.50      161.51      3.25 o 
   1  -6   9      108.51      101.92      2.41 o 
   2  -6   9      430.92      466.03     12.57 o 
   3  -6   9      327.27      305.06     12.96 o 
   4  -6   9       82.57       96.81      5.88 o 
   5  -6   9       38.41        0.78      3.13 o 
   6  -6   9        3.89        0.39      1.96 o 
   7  -6   9        0.11        0.00      1.94 o 
  -8  -5   9       29.72       32.14      4.20 o 
  -7  -5   9        4.04        5.19      3.18 o 
  -6  -5   9        0.67        0.00      1.30 o 
  -5  -5   9        0.13        2.98      1.66 o 
  -4  -5   9      101.95      110.93      3.91 o 
  -3  -5   9       52.86       57.21      2.74 o 
  -2  -5   9       30.83       33.30      1.88 o 
  -1  -5   9      141.48      144.43      3.33 o 
   0  -5   9        0.60        0.71      0.78 o 
   1  -5   9       70.16       57.18      1.93 o 
   2  -5   9      205.38      212.25     10.20 o 
   3  -5   9        0.01        1.96      1.96 o 
   4  -5   9       61.16       43.89      4.31 o 
   5  -5   9        1.05        0.00      1.57 o 
   6  -5   9        4.77        2.74      3.92 o 
   7  -5   9        4.08        3.40      2.74 o 
   8  -5   9        0.35        0.00      1.66 o 
  -8  -4   9       31.28       34.63      4.31 o 
  -7  -4   9       24.92       25.26      3.32 o 
  -6  -4   9       51.23       55.89      3.32 o 
  -5  -4   9        0.34        1.60      1.36 o 
  -4  -4   9        9.84       12.06      1.57 o 
  -3  -4   9       19.15       21.37      2.15 o 
  -2  -4   9        5.53        5.93      1.39 o 
  -1  -4   9      192.16      179.20      3.11 o 
   0  -4   9       11.46       14.35      1.05 o 
   1  -4   9       36.16       37.05      0.92 o 
   2  -4   9      239.26      257.84      7.85 o 
   3  -4   9       96.18      103.10      5.10 o 
   4  -4   9       11.83       10.58      2.74 o 
   5  -4   9        7.75        8.84      2.61 o 
   6  -4   9       17.12       11.84      9.01 o 
   7  -4   9        4.33        3.53      2.35 o 
   8  -4   9        2.91        2.74      3.13 o 
  -9  -3   9        6.65        3.38      3.92 o 
  -8  -3   9        0.50        2.15      1.94 o 
  -7  -3   9      121.90      132.53      6.08 o 
  -6  -3   9      132.23      144.74      4.90 o 
  -5  -3   9       37.67       39.50      3.53 o 
  -4  -3   9        2.71        3.29      1.30 o 
  -3  -3   9      127.94      128.38      3.48 o 
  -2  -3   9        7.61        8.06      1.01 o 
  -1  -3   9       11.92       15.67      1.18 o 
   0  -3   9       36.27       27.99      1.05 o 
   1  -3   9      250.45      258.00      4.51 o 
   2  -3   9       22.72       16.74      0.63 o 
   3  -3   9      377.61      381.63      6.71 o 
   4  -3   9       55.97       48.90      1.21 o 
   5  -3   9       29.27       25.59      0.75 o 
   6  -3   9        7.99        7.81      2.31 o 
   7  -3   9        2.33        0.94      0.71 o 
   8  -3   9       29.41       42.31      5.49 o 
  -9  -2   9        0.32        1.96      1.94 o 
  -8  -2   9        5.21        4.70      1.94 o 
  -7  -2   9      153.59      178.19      6.46 o 
  -6  -2   9      155.37      156.86      5.44 o 
  -5  -2   9        2.06        0.00      0.55 o 
  -4  -2   9        0.07        0.78      0.83 o 
  -3  -2   9        7.19        9.08      1.66 o 
  -2  -2   9       62.19       63.64      2.17 o 
  -1  -2   9       28.37       27.82      1.66 o 
   0  -2   9       22.64       22.98      0.93 o 
   1  -2   9       30.76       33.13      1.12 o 
   2  -2   9        0.03        0.24      0.50 o 
   3  -2   9       38.60       44.01      1.13 o 
   4  -2   9       61.19       63.00      1.39 o 
   5  -2   9       82.28       86.83      3.64 o 
   6  -2   9       81.63       95.78      2.13 o 
   7  -2   9       11.11       10.87      1.70 o 
   8  -2   9        4.60       10.97      4.31 o 
  -9  -1   9        0.64        0.00      1.66 o 
  -8  -1   9        0.48        2.55      1.94 o 
  -7  -1   9      241.63      240.77      7.33 o 
  -6  -1   9      126.49      153.52      6.38 o 
  -5  -1   9        4.74        8.65      1.66 o 
  -4  -1   9      103.69      125.91      3.18 o 
  -3  -1   9        3.93        5.01      1.11 o 
  -2  -1   9      116.90      150.18      5.49 o 
  -1  -1   9        0.30        0.55      0.78 o 
   0  -1   9       13.36       20.79      1.09 o 
   1  -1   9      177.11      175.95      2.33 o 
   2  -1   9       32.00       35.52      1.72 o 
   3  -1   9       89.09      106.55      3.01 o 
   4  -1   9       27.43       31.99      2.01 o 
   5  -1   9       42.60       47.56      1.65 o 
   6  -1   9        0.52        0.43      0.85 o 
   7  -1   9       13.31       16.49      1.65 o 
  -9   0   9       19.64       24.40      3.97 o 
  -8   0   9       14.73       19.71      2.77 o 
  -7   0   9        6.65        2.59      1.96 o 
  -6   0   9       54.11       51.59      3.55 o 
  -5   0   9       34.68       38.82      4.51 o 
  -4   0   9        0.52        1.57      1.01 o 
  -3   0   9      182.01      210.68      5.49 o 
  -2   0   9       95.34      102.72      3.53 o 
  -1   0   9      374.80      394.01      9.03 o 
   0   0   9        3.25        4.58      0.76 o 
   1   0   9       69.29       71.48      1.70 o 
   2   0   9       69.08       66.52      1.88 o 
   3   0   9       80.09       90.32      3.00 o 
   4   0   9      127.75      141.34      2.89 o 
   5   0   9       75.18       73.27      2.78 o 
   6   0   9       57.32       64.73      3.01 o 
   7   0   9        5.55        7.62      1.98 o 
 -10   1   9       12.19       15.08      3.32 o 
  -9   1   9       12.22       12.63      2.77 o 
  -8   1   9        0.74        0.48      1.66 o 
  -7   1   9        5.33        3.68      1.96 o 
  -6   1   9       24.94       34.15      2.97 o 
  -5   1   9       96.17      112.37      3.33 o 
  -4   1   9        0.00        2.35      1.57 o 
  -3   1   9        3.18        4.31      1.57 o 
  -2   1   9       16.21       24.66      4.11 o 
  -1   1   9       80.10      103.87      1.95 o 
   0   1   9       26.16       24.75      1.24 o 
   1   1   9       23.01       22.64      1.59 o 
   2   1   9       85.14       93.80      2.92 o 
   3   1   9      174.06      207.15      4.13 o 
   4   1   9       19.35       20.83      1.57 o 
   5   1   9        9.81       11.93      1.32 o 
   6   1   9       19.92       17.04      1.89 o 
   7   1   9       88.71      118.60      3.75 o 
 -10   2   9       14.30       16.53      3.45 o 
  -9   2   9        4.80       10.73      3.26 o 
  -8   2   9        0.34        2.25      2.02 o 
  -7   2   9       15.30       16.64      3.73 o 
  -6   2   9       22.47       20.31      2.61 o 
  -5   2   9        0.11        0.00      1.57 o 
  -4   2   9        4.66        0.78      1.18 o 
  -3   2   9       23.15       16.85      1.96 o 
  -2   2   9       87.72       90.72      2.92 o 
  -1   2   9        1.73        2.66      0.60 o 
   0   2   9       25.47       30.00      1.78 o 
   1   2   9      205.73      235.74      4.41 o 
   2   2   9      129.46      121.36      2.63 o 
   3   2   9       35.98       42.36      2.08 o 
   4   2   9        9.02       10.56      1.71 o 
   5   2   9       10.48       12.56      2.01 o 
   6   2   9       40.46       38.85      2.20 o 
   7   2   9        9.81        9.67      2.80 o 
 -10   3   9       44.79       51.61      7.06 o 
  -9   3   9        0.45        0.83      2.02 o 
  -8   3   9        4.00        5.81      2.53 o 
  -7   3   9        0.49        0.39      2.74 o 
  -6   3   9       31.05       29.39      5.49 o 
  -5   3   9        8.89        4.70      1.96 o 
  -4   3   9       13.90       21.94      2.74 o 
  -3   3   9        8.05        2.26      0.93 o 
  -2   3   9        6.77        6.11      0.85 o 
  -1   3   9      170.46      151.37      4.52 o 
   0   3   9       35.72       34.68      1.36 o 
   1   3   9        4.55       10.99      0.96 o 
   2   3   9        6.26        7.27      1.04 o 
   3   3   9        4.31        5.50      1.13 o 
   4   3   9       44.62       53.34      2.51 o 
   5   3   9       10.50        9.35      1.62 o 
   6   3   9       17.21       19.05      2.60 o 
 -10   4   9        7.02        3.17      1.76 o 
  -9   4   9       11.72       16.45      4.31 o 
  -8   4   9        0.02        1.57      2.35 o 
  -7   4   9       93.23       89.76      5.88 o 
  -6   4   9        0.12        0.00      3.13 o 
  -5   4   9        0.38        0.00      2.74 o 
  -4   4   9       30.55       43.88      1.71 o 
  -3   4   9       32.70       35.37      1.36 o 
  -2   4   9      129.20      136.86      3.61 o 
  -1   4   9      115.40      111.84      4.12 o 
   0   4   9        2.96        1.96      2.74 o 
   1   4   9       13.90       12.87      2.55 o 
   2   4   9        6.13        4.18      1.13 o 
   3   4   9      109.38      118.81      3.35 o 
   4   4   9        7.93        9.40      1.62 o 
   5   4   9        0.11        0.00      1.09 o 
   6   4   9        1.80        1.57      1.50 o 
  -9   5   9        8.94        7.22      6.46 o 
  -8   5   9        4.03        1.44      2.15 o 
  -7   5   9       83.00       77.00      3.53 o 
  -6   5   9       18.12        7.60      7.84 o 
  -5   5   9       23.95       27.82      5.49 o 
  -4   5   9       55.22       60.43      3.18 o 
  -3   5   9       15.10       23.82      2.34 o 
  -2   5   9        6.18        3.92      1.96 o 
  -1   5   9       45.94       57.60      3.92 o 
   0   5   9      141.26      145.09      5.88 o 
   1   5   9       45.10       61.07      2.74 o 
   2   5   9        7.76        5.64      1.24 o 
   3   5   9       19.96       30.96      1.95 o 
   4   5   9       19.05       16.63      2.41 o 
   5   5   9       11.83       10.17      1.91 o 
  -9   6   9       25.80       11.88     12.34 o 
  -8   6   9       88.55       99.83      4.90 o 
  -7   6   9      106.87      110.70      9.80 o 
  -6   6   9        1.94        0.46      0.38 o 
  -5   6   9        8.45       10.38      2.22 o 
  -4   6   9       13.96       18.35      2.94 o 
  -3   6   9       20.76       23.95      2.90 o 
  -2   6   9       86.80      122.69      9.02 o 
  -1   6   9       44.92       56.43      4.31 o 
   0   6   9        1.61        3.53      3.53 o 
   1   6   9       29.47       25.59      3.72 o 
   2   6   9       39.07       49.09      3.08 o 
   3   6   9        7.84       10.15      1.81 o 
   4   6   9       24.37       16.81      2.10 o 
   5   6   9        5.37        2.23      1.65 o 
  -9   7   9        9.16       12.93      4.31 o 
  -8   7   9      144.61      149.77      9.02 o 
  -7   7   9        1.06        0.00      0.38 o 
  -6   7   9        0.93        0.00      1.88 o 
  -5   7   9       24.34       30.70      3.01 o 
  -4   7   9       18.84       20.20      2.62 o 
  -3   7   9        6.36        3.33      1.66 o 
  -2   7   9        1.32        1.18      1.96 o 
  -1   7   9       59.24       70.15      5.09 o 
   0   7   9       59.62       72.50      5.49 o 
   1   7   9       84.44       73.51      3.00 o 
   2   7   9        2.81        2.93      1.65 o 
   3   7   9        7.78       10.09      1.95 o 
   4   7   9       22.96       18.68      6.03 o 
  -8   8   9        0.67        1.42      2.53 o 
  -7   8   9      103.60      112.98      5.68 o 
  -6   8   9       26.50       24.84     16.46 o 
  -5   8   9        0.02        0.39      1.38 o 
  -4   8   9        7.49        4.81      2.06 o 
  -3   8   9        7.23        7.44      3.13 o 
  -2   8   9        5.91        4.70      2.74 o 
  -1   8   9       55.45       72.10      5.88 o 
   0   8   9        0.03        2.35      3.92 o 
   1   8   9       28.98       27.28      1.72 o 
   2   8   9        4.18        5.90      1.35 o 
   3   8   9        7.13        6.09      1.80 o 
  -8   9   9        7.92        5.18      5.29 o 
  -7   9   9        3.76        1.70      2.06 o 
  -6   9   9        0.11        0.94      1.96 o 
  -5   9   9       28.44       18.18     14.10 o 
  -4   9   9        4.52        4.83      2.67 o 
  -3   9   9       10.44        7.05      5.09 o 
  -2   9   9        2.80        3.92      3.13 o 
  -1   9   9        9.79        9.79      3.53 o 
   0   9   9       93.46      103.87      7.06 o 
   1   9   9        1.82        2.35      1.38 o 
   2   9   9        0.19        0.32      1.08 o 
  -7  10   9       12.43        6.86      8.23 o 
  -6  10   9        7.35        5.04      3.72 o 
  -5  10   9        3.46        2.80      2.41 o 
  -4  10   9        0.34        0.00      1.50 o 
  -3  10   9        0.21        0.00      1.96 o 
  -2  10   9        3.40        0.00      2.74 o 
  -1  10   9        0.00        0.39      3.92 o 
   0  10   9        8.82        0.00      3.53 o 
   1  10   9        6.90        5.71      2.62 o 
  -6  11   9        4.68        5.30      4.31 o 
  -5  11   9        3.64        3.11      2.94 o 
  -4  11   9        6.75        3.72      3.33 o 
  -3  11   9       22.03        0.39      2.74 o 
  -2  11   9        0.02        0.00      1.96 o 
  -1  11   9       22.07        1.18      2.74 o 
  -1 -11  10        1.87        0.98      0.83 o 
   0 -11  10       52.89       75.63      7.05 o 
   1 -11  10       13.22        0.00      2.35 o 
   2 -11  10        0.33        0.78      3.92 o 
   3 -11  10       20.28        1.57      4.70 o 
  -3 -10  10        4.69       10.19      2.74 o 
  -2 -10  10        5.13        7.31      2.94 o 
  -1 -10  10        9.60        8.40      1.36 o 
   0 -10  10        7.10        4.67      1.02 o 
   1 -10  10       12.52        0.00      1.96 o 
   2 -10  10        0.08        0.00      3.53 o 
   3 -10  10        0.34        0.00      2.35 o 
   4 -10  10        0.24        0.00      2.74 o 
  -4  -9  10       10.54       10.59      1.94 o 
  -3  -9  10        0.89        0.94      1.30 o 
  -2  -9  10        1.66        1.49      1.30 o 
  -1  -9  10        0.10        1.37      1.11 o 
   0  -9  10       42.75       41.94      3.41 o 
   1  -9  10       51.02       63.87      9.01 o 
   2  -9  10        2.87        4.70      3.13 o 
   3  -9  10        9.14       12.14      3.92 o 
   4  -9  10        0.75        0.00      2.35 o 
   5  -9  10       20.59        0.39      2.35 o 
  -5  -8  10        6.98        7.83      1.94 o 
  -4  -8  10       21.26       16.54      2.22 o 
  -3  -8  10        9.67       10.83      1.96 o 
  -2  -8  10       17.29       24.00      1.66 o 
  -1  -8  10       69.29       71.52      1.94 o 
   0  -8  10        0.81        0.34      0.47 o 
   1  -8  10       31.50       34.87      6.66 o 
   2  -8  10        1.57        1.57      2.35 o 
   3  -8  10       14.68       12.54      3.53 o 
   4  -8  10        0.32        5.09      4.70 o 
   5  -8  10        0.02        1.18      2.35 o 
   6  -8  10       25.30        0.00      1.96 o 
  -6  -7  10        7.04        7.21      2.61 o 
  -5  -7  10        6.14        8.29      2.31 o 
  -4  -7  10        0.36        0.78      1.18 o 
  -3  -7  10       18.61       16.99      1.66 o 
  -2  -7  10      104.26      100.27      3.11 o 
  -1  -7  10       93.65       97.81      2.22 o 
   0  -7  10       39.63       46.33      1.28 o 
   1  -7  10      156.42      158.03      7.06 o 
   2  -7  10       26.45       29.38      4.31 o 
   3  -7  10       32.84       32.91      7.05 o 
   4  -7  10       38.09       39.18      4.70 o 
   5  -7  10        3.03        0.00      1.96 o 
   6  -7  10        2.97        0.00      2.74 o 
  -7  -6  10       12.83       21.05      3.05 o 
  -6  -6  10        9.90        8.12      2.22 o 
  -5  -6  10       44.66       54.35      3.62 o 
  -4  -6  10      136.31      135.69      5.54 o 
  -3  -6  10        5.19        4.70      1.59 o 
  -2  -6  10       12.66       13.76      1.39 o 
  -1  -6  10       71.27       75.39      2.25 o 
   0  -6  10        1.55        1.00      1.10 o 
   1  -6  10      179.46      155.42      2.56 o 
   2  -6  10       19.42       16.45      5.09 o 
   3  -6  10       24.91       30.95      3.92 o 
   4  -6  10       56.94       65.44      5.49 o 
   5  -6  10        1.76        0.78      3.53 o 
   6  -6  10       15.87        0.78      2.74 o 
   7  -6  10       41.11       62.69      6.66 o 
  -7  -5  10       33.69       30.65      3.68 o 
  -6  -5  10        8.40       10.09      2.37 o 
  -5  -5  10        0.58        1.76      2.22 o 
  -4  -5  10       36.75       35.47      2.22 o 
  -3  -5  10       29.41       28.80      1.94 o 
  -2  -5  10       32.93       43.70      1.94 o 
  -1  -5  10       11.60       16.11      1.30 o 
   0  -5  10      147.74      138.41      3.08 o 
   1  -5  10      143.85      127.26      1.63 o 
   2  -5  10        3.95        2.35      1.96 o 
   3  -5  10        3.74        4.70      2.35 o 
   4  -5  10        0.02        0.39      1.96 o 
   5  -5  10        6.02        0.00      1.57 o 
   6  -5  10       48.77       78.90      4.57 o 
   7  -5  10        4.95        5.04      3.72 o 
  -8  -4  10        6.15        8.46      3.26 o 
  -7  -4  10        6.33        7.44      2.22 o 
  -6  -4  10       21.75       25.32      4.51 o 
  -5  -4  10       39.42       48.50      4.90 o 
  -4  -4  10        0.68        1.57      1.11 o 
  -3  -4  10       14.36       16.19      1.71 o 
  -2  -4  10        0.06        0.98      0.83 o 
  -1  -4  10        5.40        4.34      1.01 o 
   0  -4  10      152.84      157.56      3.26 o 
   1  -4  10        1.68        1.80      0.50 o 
   2  -4  10      142.52      170.57      9.41 o 
   3  -4  10      180.79      174.93      7.06 o 
   4  -4  10       36.16       29.78      5.88 o 
   5  -4  10        6.32        2.35      2.35 o 
   6  -4  10        3.62        1.96      1.94 o 
   7  -4  10        2.86        4.11      4.11 o 
  -8  -3  10        0.32        2.66      2.31 o 
  -7  -3  10       77.68       94.25      8.23 o 
  -6  -3  10        2.05        2.01      1.88 o 
  -5  -3  10       69.29       92.16      3.33 o 
  -4  -3  10        5.65        5.98      1.66 o 
  -3  -3  10       24.74       32.54      1.66 o 
  -2  -3  10       33.82       38.46      1.66 o 
  -1  -3  10        1.14        0.00      0.83 o 
   0  -3  10       41.40       42.36      1.14 o 
   1  -3  10        0.74        0.07      0.53 o 
   2  -3  10        7.07        9.87      1.05 o 
   3  -3  10       15.27       11.17      0.28 o 
   4  -3  10       80.15       78.64      2.25 o 
   5  -3  10       10.41       13.12      2.43 o 
   6  -3  10        3.96        4.06      3.53 o 
   7  -3  10       26.78       32.37     21.74 o 
  -8  -2  10        0.01        0.00      1.11 o 
  -7  -2  10       45.01       44.89      3.32 o 
  -6  -2  10        5.50        6.27      3.92 o 
  -5  -2  10       14.16       13.91      1.94 o 
  -4  -2  10       56.34       71.69      2.62 o 
  -3  -2  10        6.24        4.70      1.11 o 
  -2  -2  10      384.02      397.60     10.21 o 
  -1  -2  10       82.51       86.67      2.77 o 
   0  -2  10        7.78        4.63      0.89 o 
   1  -2  10        4.57        4.05      0.66 o 
   2  -2  10        7.27        8.46      1.00 o 
   3  -2  10        3.24        5.60      0.81 o 
   4  -2  10        0.43        0.65      0.58 o 
   5  -2  10       32.08       29.81      7.75 o 
   6  -2  10       39.10       42.29      5.68 o 
   7  -2  10        1.59        5.48      3.13 o 
  -9  -1  10        0.00        3.92      3.60 o 
  -8  -1  10        0.30        1.57      1.66 o 
  -7  -1  10        9.70        9.62      2.22 o 
  -6  -1  10        3.66        3.92      1.96 o 
  -5  -1  10       20.71       23.04      2.37 o 
  -4  -1  10       91.42       82.55      3.26 o 
  -3  -1  10       34.72       42.32      2.74 o 
  -2  -1  10       53.32       48.20      2.74 o 
  -1  -1  10        0.20        0.00      0.50 o 
   0  -1  10      162.03      174.90      3.24 o 
   1  -1  10       32.96       36.59      1.38 o 
   2  -1  10      201.66      202.06      3.04 o 
   3  -1  10      332.56      351.21      5.51 o 
   4  -1  10        0.49        3.05      1.14 o 
   5  -1  10       28.65       17.84      6.51 o 
   6  -1  10       17.11       14.37      3.26 o 
   7  -1  10        7.95        6.89      1.79 o 
  -9   0  10        0.14        3.72      2.94 o 
  -8   0  10        6.36        5.09      2.22 o 
  -7   0  10        3.80        1.24      1.66 o 
  -6   0  10       70.41       66.27      3.33 o 
  -5   0  10        2.00        2.02      1.59 o 
  -4   0  10       17.14       20.76      3.92 o 
  -3   0  10      103.49      115.26      6.27 o 
  -2   0  10       12.28       18.99      3.33 o 
  -1   0  10        0.37        4.47      1.05 o 
   0   0  10        0.36        0.27      0.60 o 
   1   0  10        4.52        3.00      0.93 o 
   2   0  10      147.69      148.80      5.88 o 
   3   0  10      854.26      948.80     43.18 o 
   4   0  10      297.17      289.99      5.12 o 
   5   0  10       15.28       16.60      1.54 o 
   6   0  10      104.71      119.01      4.56 o 
   7   0  10       66.62       72.05      4.70 o 
  -9   1  10       11.12       11.90      2.90 o 
  -8   1  10        0.24        0.00      1.96 o 
  -7   1  10        6.59        8.76      2.37 o 
  -6   1  10        7.44       10.64      1.94 o 
  -5   1  10       41.55       58.38      3.92 o 
  -4   1  10       48.10       61.91      3.92 o 
  -3   1  10       18.57       31.73      2.74 o 
  -2   1  10      163.70      147.36      2.86 o 
  -1   1  10       59.36       59.38      2.08 o 
   0   1  10       64.85       56.00      1.77 o 
   1   1  10       49.03       53.22      2.55 o 
   2   1  10        7.56        5.76      1.78 o 
   3   1  10       57.04       67.65      2.24 o 
   4   1  10       53.08       65.75      2.16 o 
   5   1  10       36.79       38.63      2.09 o 
   6   1  10       41.71       40.12      4.12 o 
  -9   2  10        6.14        6.66      3.02 o 
  -8   2  10       23.57       35.40      3.45 o 
  -7   2  10        1.91        2.04      1.96 o 
  -6   2  10        9.42       16.45      5.09 o 
  -5   2  10        0.52        0.00      1.18 o 
  -4   2  10        0.47        0.00      1.18 o 
  -3   2  10        0.37        0.59      0.83 o 
  -2   2  10       21.06       18.48      1.35 o 
  -1   2  10      229.95      229.20      3.84 o 
   0   2  10       53.65       61.12      1.76 o 
   1   2  10        0.77        1.00      1.22 o 
   2   2  10       80.95       88.22      2.39 o 
   3   2  10      146.83      166.72      5.80 o 
   4   2  10        0.19        0.00      0.81 o 
   5   2  10       29.74       31.25      2.93 o 
   6   2  10       27.75       32.22      2.29 o 
  -9   3  10        6.19        2.66      2.61 o 
  -8   3  10       14.44        4.31      4.70 o 
  -7   3  10        0.38        0.78      3.13 o 
  -6   3  10       81.51       85.83      8.23 o 
  -5   3  10       30.19       21.94      3.13 o 
  -4   3  10        2.56        1.57      1.57 o 
  -3   3  10       43.34       53.75      1.90 o 
  -2   3  10        0.01        0.98      0.96 o 
  -1   3  10       50.09       40.56      1.47 o 
   0   3  10       10.52       11.22      1.05 o 
   1   3  10       53.04       56.25      4.51 o 
   2   3  10       39.30       42.01      2.73 o 
   3   3  10      345.40      346.68     10.08 o 
   4   3  10        0.78        0.30      1.09 o 
   5   3  10        9.89        9.05      1.86 o 
   6   3  10       15.09       11.05      2.30 o 
  -9   4  10        0.01        0.78      2.35 o 
  -8   4  10        5.03        4.70      3.13 o 
  -7   4  10        0.03        0.00      2.35 o 
  -6   4  10        0.17        0.78      1.96 o 
  -5   4  10        5.25        1.96      3.13 o 
  -4   4  10        5.15        5.50      0.72 o 
  -3   4  10       19.65       28.87      1.69 o 
  -2   4  10      215.16      223.65      7.96 o 
  -1   4  10       37.70       31.29      1.66 o 
   0   4  10        0.53        0.00      2.35 o 
   1   4  10       66.05       83.87      4.70 o 
   2   4  10      118.07      118.20      3.39 o 
   3   4  10        5.98        7.19      1.32 o 
   4   4  10       21.37       16.19      2.00 o 
   5   4  10        4.11        1.68      1.47 o 
  -9   5  10       10.25        4.02      4.31 o 
  -8   5  10        0.23        0.54      1.01 o 
  -7   5  10        4.43        2.02      3.72 o 
  -6   5  10        3.48        4.70      2.74 o 
  -5   5  10        4.57        1.85      1.41 o 
  -4   5  10        2.03        1.24      2.34 o 
  -3   5  10       56.87       51.80      3.01 o 
  -2   5  10      251.12      254.35      5.96 o 
  -1   5  10       16.72       19.98      5.09 o 
   0   5  10        0.17        0.78      1.57 o 
   1   5  10       39.90       54.46      4.31 o 
   2   5  10      114.47      114.68      4.16 o 
   3   5  10        0.40        0.65      1.13 o 
   4   5  10        4.95        6.32      2.13 o 
   5   5  10       13.34       18.27      2.42 o 
  -9   6  10        4.34       11.75      6.66 o 
  -8   6  10      137.77      166.22     13.33 o 
  -7   6  10        9.47        8.52      3.53 o 
  -6   6  10        3.32        1.18      0.65 o 
  -5   6  10        0.76        2.68      1.78 o 
  -4   6  10       31.20       30.92      3.38 o 
  -3   6  10        0.84        3.43      2.02 o 
  -2   6  10      109.35      130.93      6.66 o 
  -1   6  10       46.98       50.55      4.70 o 
   0   6  10        7.41       12.14      3.13 o 
   1   6  10        5.72        6.74      1.18 o 
   2   6  10       35.51       31.37      2.67 o 
   3   6  10        4.74        4.75      1.51 o 
   4   6  10        0.55        0.65      1.55 o 
  -8   7  10       45.45       50.55      6.27 o 
  -7   7  10      166.15      187.25      7.06 o 
  -6   7  10       69.85       71.07      4.57 o 
  -5   7  10        5.32        5.88      2.61 o 
  -4   7  10       40.72       48.58      4.13 o 
  -3   7  10        4.55        5.95      2.06 o 
  -2   7  10       62.45       54.47      7.84 o 
  -1   7  10       20.93       19.59      3.92 o 
   0   7  10       22.31       23.90      4.31 o 
   1   7  10       43.70       43.49      3.72 o 
   2   7  10        0.36        0.70      1.22 o 
   3   7  10       30.40       42.65      3.24 o 
  -8   8  10        3.47        1.05      2.53 o 
  -7   8  10        0.05        0.00      2.02 o 
  -6   8  10       40.09       36.85     22.92 o 
  -5   8  10        4.09        1.96      1.94 o 
  -4   8  10        5.25        4.73      2.06 o 
  -3   8  10       37.95       46.54      4.51 o 
  -2   8  10       67.72       60.74      5.88 o 
  -1   8  10        9.51        8.23      5.48 o 
   0   8  10       59.31       57.60      5.49 o 
   1   8  10       11.77        9.13      5.09 o 
   2   8  10        5.66        4.02      1.28 o 
  -7   9  10        5.69        1.57      2.22 o 
  -6   9  10       66.36       74.01      5.12 o 
  -5   9  10        0.42        2.48      2.06 o 
  -4   9  10       13.30       11.79      9.01 o 
  -3   9  10        0.39        0.00      1.57 o 
  -2   9  10        6.28        0.00      1.96 o 
  -1   9  10        2.92        0.00      1.57 o 
   0   9  10       19.23        0.00      1.96 o 
   1   9  10       30.24        0.00      3.53 o 
  -6  10  10        0.24        1.00      2.31 o 
  -5  10  10        1.93        0.00      2.77 o 
  -4  10  10        5.46        4.09      4.70 o 
  -3  10  10        3.91        0.00      3.13 o 
  -2  10  10        0.07        0.00      3.53 o 
  -1  10  10        1.14        0.00      3.53 o 
   0  10  10        0.33        0.00      1.96 o 
  -2 -10  11       23.62       21.16      3.05 o 
  -1 -10  11        0.58        0.29      0.62 o 
   0 -10  11        0.88        1.96      3.13 o 
   1 -10  11        0.40        0.00      2.74 o 
   2 -10  11       21.64       25.07      5.48 o 
   3 -10  11        6.83        0.00      1.96 o 
  -3  -9  11        4.61        6.50      1.96 o 
  -2  -9  11        0.49        0.00      0.83 o 
  -1  -9  11        0.05        0.13      0.62 o 
   0  -9  11        2.21        1.18      1.18 o 
   1  -9  11        0.53        0.00      2.74 o 
   2  -9  11       16.34       17.24      4.31 o 
   3  -9  11       22.57       22.72      5.09 o 
   4  -9  11        0.01        0.00      4.31 o 
  -4  -8  11        1.44        2.53      1.66 o 
  -3  -8  11       13.05       15.68      1.94 o 
  -2  -8  11       66.87       70.75      3.60 o 
  -1  -8  11        9.00        9.59      1.22 o 
   0  -8  11       21.79       20.91      1.13 o 
   1  -8  11        5.05        9.01      3.13 o 
   2  -8  11        2.24        5.09      3.13 o 
   3  -8  11       10.40        7.83      5.48 o 
   4  -8  11        8.92        9.40      3.92 o 
   5  -8  11       21.33        0.00      2.74 o 
  -5  -7  11       14.42       13.91      3.60 o 
  -4  -7  11        0.41        0.71      1.30 o 
  -3  -7  11        0.85        1.10      1.30 o 
  -2  -7  11        0.44        0.00      1.01 o 
  -1  -7  11       33.51       29.96      1.71 o 
   0  -7  11        0.05        0.00      0.70 o 
   1  -7  11       39.05       45.06      4.70 o 
   2  -7  11       22.51       21.55      6.27 o 
   3  -7  11        6.57        7.05      3.13 o 
   4  -7  11        1.22        0.39      1.96 o 
   5  -7  11        9.38        0.39      2.35 o 
  -6  -6  11       22.98       20.79      2.77 o 
  -5  -6  11        0.95        1.11      1.59 o 
  -4  -6  11       53.89       56.67      4.29 o 
  -3  -6  11        0.85        1.80      1.30 o 
  -2  -6  11        2.89        2.67      1.50 o 
  -1  -6  11       51.43       50.28      1.82 o 
   0  -6  11       10.58       10.80      1.10 o 
   1  -6  11      181.02      193.74     11.77 o 
   2  -6  11       29.69       38.40      4.70 o 
   3  -6  11      142.32      168.20      7.84 o 
   4  -6  11        6.54        5.48      4.70 o 
   5  -6  11       12.39        1.57      2.74 o 
   6  -6  11        1.23        0.00      2.35 o 
  -7  -5  11        0.10        0.00      1.94 o 
  -6  -5  11       10.99       11.55      3.73 o 
  -5  -5  11       10.81       13.50      2.22 o 
  -4  -5  11        2.74        4.31      1.38 o 
  -3  -5  11      344.90      362.25      6.52 o 
  -2  -5  11      239.32      251.77      4.51 o 
  -1  -5  11        1.16        2.48      1.05 o 
   0  -5  11        0.21        0.90      0.77 o 
   1  -5  11        4.17        3.92      0.54 o 
   2  -5  11        0.61        0.39      1.96 o 
   3  -5  11        5.14        6.27      4.31 o 
   4  -5  11        3.19        0.39      1.96 o 
   5  -5  11        0.63        0.00      2.35 o 
   6  -5  11       21.47        0.39      3.53 o 
  -7  -4  11       25.92       26.91      3.18 o 
  -6  -4  11       16.77       14.37      2.97 o 
  -5  -4  11        6.36        6.56      2.02 o 
  -4  -4  11       32.00       40.89      2.90 o 
  -3  -4  11      205.08      228.73      4.72 o 
  -2  -4  11      452.25      494.51      7.22 o 
  -1  -4  11        4.35        3.67      1.71 o 
   0  -4  11        4.22        4.48      1.00 o 
   1  -4  11       72.02       72.53      1.28 o 
   2  -4  11       45.25       47.93      1.76 o 
   3  -4  11       71.12       77.99      5.09 o 
   4  -4  11        0.12        1.18      3.13 o 
   5  -4  11        3.10        0.39      1.96 o 
   6  -4  11        3.49        2.94      3.72 o 
  -8  -3  11        0.45        2.41      3.53 o 
  -7  -3  11       10.05       11.07      2.55 o 
  -6  -3  11        1.95        4.70      2.77 o 
  -5  -3  11      120.51      128.28      6.08 o 
  -4  -3  11       29.78       42.19      2.90 o 
  -3  -3  11       11.15       15.37      1.66 o 
  -2  -3  11        5.68        5.88      1.57 o 
  -1  -3  11        6.16        5.48      1.39 o 
   0  -3  11       30.58       27.93      1.31 o 
   1  -3  11        1.41        2.07      0.76 o 
   2  -3  11        1.98        0.20      0.53 o 
   3  -3  11        8.04        7.30      0.35 o 
   4  -3  11        5.42        3.69      2.35 o 
   5  -3  11        2.79        0.00      2.74 o 
   6  -3  11        0.19        0.00      1.96 o 
  -8  -2  11        7.54        8.93      2.62 o 
  -7  -2  11        0.12        0.39      1.57 o 
  -6  -2  11        2.44        0.25      1.36 o 
  -5  -2  11       14.38       11.77      1.94 o 
  -4  -2  11       20.13       26.23      2.15 o 
  -3  -2  11      147.32      163.91      5.10 o 
  -2  -2  11       41.35       48.07      2.62 o 
  -1  -2  11        0.23        0.15      0.60 o 
   0  -2  11        6.24        7.79      0.93 o 
   1  -2  11      146.28      147.96      2.75 o 
   2  -2  11       36.19       34.01      1.22 o 
   3  -2  11       72.39       69.28      1.89 o 
   4  -2  11       15.36       10.59      2.77 o 
   5  -2  11        2.66        2.35      1.38 o 
   6  -2  11        5.93        3.92      2.74 o 
  -8  -1  11        4.15        0.59      1.66 o 
  -7  -1  11        1.03        0.75      1.66 o 
  -6  -1  11        4.43        7.64      1.94 o 
  -5  -1  11        0.02        0.39      1.30 o 
  -4  -1  11        0.31        2.35      1.57 o 
  -3  -1  11       20.64       19.20      2.35 o 
  -2  -1  11       17.28       23.01      2.02 o 
  -1  -1  11      146.44      152.71      2.92 o 
   0  -1  11        1.99        3.45      0.81 o 
   1  -1  11      181.61      196.37      3.84 o 
   2  -1  11      338.54      361.49      8.49 o 
   3  -1  11       10.36        8.67      1.19 o 
   4  -1  11        0.03        0.43      0.81 o 
   5  -1  11        5.07        8.70      2.05 o 
   6  -1  11       59.13       82.68      6.66 o 
  -8   0  11       14.57       18.40      4.11 o 
  -7   0  11        2.31        1.57      1.66 o 
  -6   0  11        0.13        0.78      1.38 o 
  -5   0  11        0.13        0.00      2.35 o 
  -4   0  11        0.00        1.57      2.35 o 
  -3   0  11        0.28        0.78      1.96 o 
  -2   0  11       97.00       84.40      3.73 o 
  -1   0  11        0.67        0.00      0.62 o 
   0   0  11        0.91        0.93      0.76 o 
   1   0  11        4.22        6.45      1.09 o 
   2   0  11       73.56       80.73      2.27 o 
   3   0  11        3.31        3.79      1.40 o 
   4   0  11        1.14        1.64      1.27 o 
   5   0  11        8.45        6.16      2.06 o 
   6   0  11       32.62       42.72      2.95 o 
  -8   1  11        0.22        0.78      1.66 o 
  -7   1  11        0.12        0.39      1.38 o 
  -6   1  11       13.90       14.10      3.13 o 
  -5   1  11        2.99        3.13      1.96 o 
  -4   1  11       18.75       22.33      2.74 o 
  -3   1  11        0.41        0.78      0.94 o 
  -2   1  11        0.12        1.49      0.81 o 
  -1   1  11        0.24        0.28      0.73 o 
   0   1  11       17.49       21.12      1.71 o 
   1   1  11       42.62       50.45      1.89 o 
   2   1  11       12.08        9.89      2.34 o 
   3   1  11       53.67       53.04      2.28 o 
   4   1  11        4.71        4.86      1.30 o 
   5   1  11       76.22       99.08      9.41 o 
   6   1  11        3.90        5.31      1.66 o 
  -9   2  11        5.20        2.35      3.13 o 
  -8   2  11        0.92        0.00      1.57 o 
  -7   2  11       18.54       19.20      3.92 o 
  -6   2  11        3.42        5.88      4.31 o 
  -5   2  11       21.21       23.11      5.09 o 
  -4   2  11       15.67       12.14      2.74 o 
  -3   2  11       22.83       27.04      1.47 o 
  -2   2  11        0.40        0.66      0.60 o 
  -1   2  11        5.11        7.52      1.04 o 
   0   2  11        3.37        2.00      0.87 o 
   1   2  11        0.73        0.00      0.94 o 
   2   2  11       23.86       22.58      2.35 o 
   3   2  11      244.47      270.11      6.46 o 
   4   2  11        9.54       10.61      2.25 o 
   5   2  11        5.01        6.52      1.59 o 
  -9   3  11        0.54        0.00      3.53 o 
  -8   3  11        4.24        2.35      4.31 o 
  -7   3  11       11.21        3.13      4.31 o 
  -6   3  11        8.73        1.57      3.53 o 
  -5   3  11        0.15        0.00      2.74 o 
  -4   3  11        0.86        1.31      0.75 o 
  -3   3  11      230.69      287.33      5.01 o 
  -2   3  11        0.02        0.00      0.64 o 
  -1   3  11       45.46       52.75      7.52 o 
   0   3  11       22.46       21.96      1.59 o 
   1   3  11        0.83        2.06      1.01 o 
   2   3  11        0.23        0.39      1.57 o 
   3   3  11        1.36        1.37      1.37 o 
   4   3  11        9.17        7.68      1.95 o 
   5   3  11        8.85       10.66      1.89 o 
  -8   4  11        0.24        0.39      1.96 o 
  -7   4  11        3.33        1.96      2.35 o 
  -6   4  11        4.31        6.66      2.74 o 
  -5   4  11        4.95        5.84      1.57 o 
  -4   4  11        1.13        0.62      0.70 o 
  -3   4  11       26.24       24.94      1.62 o 
  -2   4  11       10.34       14.38      1.14 o 
  -1   4  11        1.07        3.85      1.09 o 
   0   4  11        0.34        1.96      1.96 o 
   1   4  11        9.79       14.49      4.70 o 
   2   4  11       12.10       15.54      2.15 o 
   3   4  11        3.95        4.10      1.50 o 
   4   4  11       17.04       14.32      1.99 o 
  -8   5  11        8.32        2.12      3.53 o 
  -7   5  11        0.42        5.09      3.13 o 
  -6   5  11        3.04        1.18      2.35 o 
  -5   5  11       10.57        9.78      2.59 o 
  -4   5  11        0.61        0.00      1.37 o 
  -3   5  11      137.31      143.58      4.85 o 
  -2   5  11       79.34       78.78      5.52 o 
  -1   5  11        0.00        1.57      1.96 o 
   0   5  11       16.61       18.41      3.53 o 
   1   5  11        4.72        4.70      2.74 o 
   2   5  11        0.50        1.39      1.10 o 
   3   5  11       13.83       10.54      4.99 o 
   4   5  11        0.13        0.00      0.87 o 
  -7   6  11        3.71        7.44      5.48 o 
  -6   6  11        3.93        1.77      2.25 o 
  -5   6  11        0.02        0.00      1.38 o 
  -4   6  11        2.65        1.37      1.66 o 
  -3   6  11      147.46      161.07      6.27 o 
  -2   6  11        9.87       10.47      2.22 o 
  -1   6  11       16.59       18.41      5.88 o 
   0   6  11        0.04        0.00      2.35 o 
   1   6  11        0.59        0.00      1.57 o 
   2   6  11        8.93       11.52      2.34 o 
   3   6  11       28.71       19.56      6.75 o 
  -7   7  11        7.21        5.46      3.33 o 
  -6   7  11        1.20        1.57      1.94 o 
  -5   7  11        4.56        3.90      2.67 o 
  -4   7  11        0.58        1.32      2.02 o 
  -3   7  11        7.68        8.96      2.72 o 
  -2   7  11       27.46       31.74      4.70 o 
  -1   7  11       16.48       16.45      3.92 o 
   0   7  11        2.95        2.35      2.74 o 
   1   7  11        4.51       15.67      3.92 o 
   2   7  11        0.76        1.42      1.50 o 
  -7   8  11        3.50        3.35      3.13 o 
  -6   8  11        0.00        0.78      2.90 o 
  -5   8  11        0.00        0.00      2.25 o 
  -4   8  11        0.06        0.61      1.50 o 
  -3   8  11        5.49        3.47      5.09 o 
  -2   8  11        9.71        0.00      3.13 o 
  -1   8  11        1.55        0.00      2.74 o 
   0   8  11        3.23        0.39      2.35 o 
   1   8  11        1.80        0.00      1.96 o 
  -6   9  11       33.09       30.97     19.00 o 
  -5   9  11       11.56        6.42      4.90 o 
  -4   9  11        0.83        0.78      1.78 o 
  -3   9  11        1.92        1.85      2.06 o 
  -2   9  11       19.29        0.00      2.35 o 
  -1   9  11       20.62        0.00      2.35 o 
   0   9  11        1.33        0.00      1.96 o 
  -2  -9  12       17.32       17.68      2.02 o 
  -1  -9  12        0.45        2.74      3.13 o 
   0  -9  12        0.19        0.00      2.74 o 
   1  -9  12       38.37       56.81      6.27 o 
   2  -9  12       95.02      118.76     12.93 o 
  -3  -8  12        0.00        0.39      0.83 o 
  -2  -8  12        0.00        0.00      1.01 o 
  -1  -8  12        5.68        8.11      1.22 o 
   0  -8  12        0.06        1.96      2.74 o 
   1  -8  12        0.61        1.96      4.31 o 
   2  -8  12        9.85       10.58      6.27 o 
   3  -8  12       34.61       43.10      5.88 o 
  -4  -7  12        2.28        3.13      1.96 o 
  -3  -7  12        1.80        3.85      1.59 o 
  -2  -7  12        5.29        4.34      1.11 o 
  -1  -7  12        9.94       10.58      1.43 o 
   0  -7  12        2.53        0.59      0.55 o 
   1  -7  12        3.62        7.05      3.13 o 
   2  -7  12       19.19       21.94      4.31 o 
   3  -7  12       63.61       88.17      7.05 o 
   4  -7  12        0.19        0.00      2.35 o 
  -5  -6  12        1.16        1.24      1.66 o 
  -4  -6  12        8.02        7.96      2.02 o 
  -3  -6  12       92.60      100.66      3.62 o 
  -2  -6  12       22.65       20.53      1.88 o 
  -1  -6  12        0.18        1.37      1.11 o 
   0  -6  12        2.24        1.90      0.54 o 
   1  -6  12        5.10        4.70      3.13 o 
   2  -6  12        5.33        8.23      3.53 o 
   3  -6  12       20.82       19.20      6.27 o 
   4  -6  12        3.30        0.00      1.96 o 
   5  -6  12        0.19        0.78      2.74 o 
  -6  -5  12       31.14       35.35     13.32 o 
  -5  -5  12       63.00       68.97      3.60 o 
  -4  -5  12       44.59       41.07      3.02 o 
  -3  -5  12       25.34       23.61      1.94 o 
  -2  -5  12       28.54       25.86      3.53 o 
  -1  -5  12       33.15       29.32      1.75 o 
   0  -5  12        1.89        1.28      0.62 o 
   1  -5  12       20.00       16.14      1.46 o 
   2  -5  12       33.52       37.22      4.70 o 
   3  -5  12        0.73        0.00      2.35 o 
   4  -5  12        0.53        0.00      2.35 o 
   5  -5  12        8.52        0.78      3.92 o 
  -6  -4  12      253.52      272.68      8.58 o 
  -5  -4  12       22.39       21.31      2.72 o 
  -4  -4  12        9.82        9.51      2.02 o 
  -3  -4  12       51.29       58.62      2.74 o 
  -2  -4  12       24.41       22.19      1.96 o 
  -1  -4  12      222.57      231.01      5.47 o 
   0  -4  12       88.48       87.92      2.63 o 
   1  -4  12       53.73       58.33      2.88 o 
   2  -4  12      207.37      206.71      8.24 o 
   3  -4  12       20.28        0.39      2.74 o 
   4  -4  12        5.06        0.00      1.57 o 
   5  -4  12        1.54        0.00      2.74 o 
  -7  -3  12        0.02        4.02      2.06 o 
  -6  -3  12       43.63       47.85      5.26 o 
  -5  -3  12        0.00        0.78      1.18 o 
  -4  -3  12       32.52       35.23      3.53 o 
  -3  -3  12       10.92       11.75      2.35 o 
  -2  -3  12      157.93      146.92      4.90 o 
  -1  -3  12      112.19      107.92      2.89 o 
   0  -3  12       23.11       27.85      1.27 o 
   1  -3  12       22.10       27.36      2.16 o 
   2  -3  12        4.03        1.34      0.88 o 
   3  -3  12        0.98        0.78      0.65 o 
   4  -3  12        4.45        0.00      2.74 o 
   5  -3  12        0.10        0.00      1.96 o 
  -7  -2  12        7.10       12.35      2.55 o 
  -6  -2  12        7.48        3.82      3.72 o 
  -5  -2  12       28.11       33.22      2.62 o 
  -4  -2  12        0.60        0.39      1.57 o 
  -3  -2  12       24.06       31.73      2.74 o 
  -2  -2  12        0.56        0.59      1.11 o 
  -1  -2  12       28.29       31.61      1.88 o 
   0  -2  12       26.42       32.54      1.38 o 
   1  -2  12      385.26      415.10      7.68 o 
   2  -2  12       52.33       49.63      1.55 o 
   3  -2  12        7.68        6.93      0.89 o 
   4  -2  12        4.97        0.00      1.96 o 
   5  -2  12       14.65       26.64      7.05 o 
  -7  -1  12        5.17        8.17      3.53 o 
  -6  -1  12       22.09       15.36     10.97 o 
  -5  -1  12       21.58       24.29      5.48 o 
  -4  -1  12       16.45       18.41      2.74 o 
  -3  -1  12        4.06        4.50      1.38 o 
  -2  -1  12        1.72        1.70      1.05 o 
  -1  -1  12        3.96        4.42      0.96 o 
   0  -1  12        0.68        0.37      1.20 o 
   1  -1  12       13.96       14.55      1.12 o 
   2  -1  12       12.75       11.68      1.07 o 
   3  -1  12       39.45       46.01      2.26 o 
   4  -1  12        9.34        9.22      1.47 o 
   5  -1  12        0.20        0.98      1.66 o 
  -8   0  12        4.70        9.31      3.33 o 
  -7   0  12        0.04        1.37      1.76 o 
  -6   0  12       32.57        0.00      1.57 o 
  -5   0  12        5.29        3.92      3.53 o 
  -4   0  12       42.66       41.14      5.49 o 
  -3   0  12       28.51       32.65      7.84 o 
  -2   0  12        0.21        0.79      0.85 o 
  -1   0  12        3.44        3.04      1.00 o 
   0   0  12        0.03        0.10      0.64 o 
   1   0  12       29.46       34.91      2.41 o 
   2   0  12        6.19        6.62      1.06 o 
   3   0  12        0.61        1.08      0.76 o 
   4   0  12       12.79       13.23      5.68 o 
   5   0  12        0.62        1.76      1.66 o 
  -8   1  12        2.95        3.13      2.22 o 
  -7   1  12       19.07       24.68      4.31 o 
  -6   1  12       28.12       25.07      3.92 o 
  -5   1  12       52.64       77.20      7.45 o 
  -3   1  12       53.88       65.04      3.85 o 
  -2   1  12       11.41       10.19      1.66 o 
  -1   1  12       27.34       39.48      2.12 o 
   0   1  12      138.09      156.62      3.34 o 
   1   1  12      137.40      175.17      3.99 o 
   2   1  12        0.06        0.00      0.68 o 
   3   1  12        4.07        4.49      1.50 o 
   4   1  12        0.03        0.54      1.01 o 
   5   1  12        3.41        5.67      1.76 o 
  -8   2  12        3.98        0.78      2.35 o 
  -7   2  12       16.98       17.24      6.27 o 
  -6   2  12       25.33       28.60      6.27 o 
  -4   2  12        8.99        5.06      1.43 o 
  -3   2  12        0.98        0.62      0.89 o 
  -2   2  12       48.74       42.32      2.06 o 
  -1   2  12       31.13       34.62      1.93 o 
   0   2  12       25.10       23.59      1.70 o 
   1   2  12      304.25      340.83      5.20 o 
   2   2  12      171.46      184.96      8.23 o 
   3   2  12        0.43        0.78      1.57 o 
   4   2  12        5.74        7.37      2.06 o 
  -8   3  12        2.16        0.00      4.70 o 
  -7   3  12        1.16        1.96      3.92 o 
  -6   3  12       12.19        7.05      4.70 o 
  -5   3  12        4.37        6.94      1.36 o 
  -4   3  12       44.08       43.67      2.41 o 
  -3   3  12       21.95       18.96      1.97 o 
  -2   3  12       56.39       65.88      2.39 o 
  -1   3  12      185.28      219.99     12.20 o 
   0   3  12       27.06       27.60      1.76 o 
   1   3  12       12.60       18.45      2.10 o 
   2   3  12       21.15       21.16      3.13 o 
   3   3  12        8.70        9.55      1.94 o 
   4   3  12        0.41        0.16      1.30 o 
  -8   4  12        4.60        8.23      3.92 o 
  -7   4  12        7.53        6.66      3.53 o 
  -6   4  12       14.40       12.54      3.53 o 
  -5   4  12        1.22        0.87      0.69 o 
  -4   4  12        2.12        1.80      0.97 o 
  -3   4  12       37.65       31.98      1.83 o 
  -2   4  12       44.86       39.23      1.99 o 
  -1   4  12       40.87       41.52      1.78 o 
   0   4  12       20.20       23.11      3.53 o 
   1   4  12       13.12       18.02      3.13 o 
   2   4  12       27.72       23.90      3.53 o 
   3   4  12       20.80       20.16      2.34 o 
  -7   5  12        6.73       10.19      3.53 o 
  -6   5  12       14.40        7.93      6.46 o 
  -5   5  12        2.16        1.38      2.06 o 
  -4   5  12        5.64        8.65      2.72 o 
  -3   5  12        0.37        3.57      2.02 o 
  -2   5  12        5.10        7.21      2.35 o 
  -1   5  12       57.19       55.56      3.46 o 
   0   5  12        6.40       10.58      5.09 o 
   1   5  12       87.38       98.77      6.27 o 
   2   5  12        2.07        4.31      4.31 o 
   3   5  12        3.15        4.43      2.16 o 
  -7   6  12        0.21        0.51      2.16 o 
  -6   6  12        0.44        0.00      2.25 o 
  -5   6  12        0.03        0.39      1.88 o 
  -4   6  12       25.55       10.15     11.17 o 
  -3   6  12       23.99       17.11      5.09 o 
  -2   6  12        0.30        0.00      1.76 o 
  -1   6  12        5.02        5.48      2.74 o 
   0   6  12       32.04       39.96      5.09 o 
   1   6  12        0.50        3.53      4.31 o 
   2   6  12       51.31       54.86      5.49 o 
  -6   7  12        0.83        0.00      1.66 o 
  -5   7  12        3.14        4.40      4.90 o 
  -4   7  12       11.04        7.70      5.29 o 
  -3   7  12        0.00        0.00      1.94 o 
  -2   7  12        1.27        1.37      1.66 o 
  -1   7  12        8.11        0.39      1.96 o 
   0   7  12       30.39       36.83      7.84 o 
   1   7  12        0.05        2.35      2.74 o 
  -5   8  12        6.65        5.90      4.11 o 
  -4   8  12        3.87        4.07      4.31 o 
  -3   8  12        9.37       10.29      7.25 o 
  -2   8  12        1.58        0.73      2.02 o 
  -1   8  12       14.61        0.00      2.35 o 
  -1  -8  13        1.66        5.09      3.53 o 
   0  -8  13        0.91        0.00      3.13 o 
   1  -8  13        0.00        0.00      2.74 o 
  -3  -7  13        1.07        1.33      1.30 o 
  -2  -7  13        0.75        1.25      1.08 o 
  -1  -7  13        1.65        2.35      2.74 o 
   0  -7  13        0.02        0.00      2.35 o 
   1  -7  13        0.11        0.00      1.57 o 
   2  -7  13        4.14        5.09      3.53 o 
  -4  -6  13        0.53        1.18      1.38 o 
  -3  -6  13        0.02        0.78      1.18 o 
  -2  -6  13       41.07       45.83      3.39 o 
  -1  -6  13       20.68       21.83      1.78 o 
   0  -6  13        4.06        5.88      3.13 o 
   1  -6  13        0.29        4.31      4.70 o 
   2  -6  13        0.07        0.00      2.35 o 
   3  -6  13       10.06       16.06      4.31 o 
  -5  -5  13        9.21        6.46      1.94 o 
  -4  -5  13        2.49        3.84      1.96 o 
  -3  -5  13        1.42        2.35      1.57 o 
  -2  -5  13        8.32        4.42      3.92 o 
  -1  -5  13       19.22       16.97      1.86 o 
   0  -5  13       52.31       54.58      2.37 o 
   1  -5  13        1.96        0.78      2.35 o 
   2  -5  13        1.81        2.74      2.74 o 
   3  -5  13        9.84       11.36      3.92 o 
   4  -5  13        0.28        0.00      3.53 o 
  -5  -4  13        7.52        8.45      1.94 o 
  -4  -4  13        0.36        2.26      2.15 o 
  -3  -4  13       18.98       18.41      2.74 o 
  -2  -4  13        6.75        7.08      4.51 o 
  -1  -4  13       24.02       17.87      5.02 o 
   0  -4  13       22.49       22.87     12.54 o 
   1  -4  13       33.61       25.75     14.10 o 
   2  -4  13        0.29        0.00      3.13 o 
   3  -4  13        9.43        0.00      2.35 o 
   4  -4  13        2.26        0.00      1.96 o 
  -6  -3  13       37.49       54.12      4.27 o 
  -5  -3  13       77.47       88.75      4.01 o 
  -4  -3  13       17.48       16.06      4.31 o 
  -3  -3  13        6.20        5.13      1.59 o 
  -2  -3  13        0.70        0.98      1.38 o 
  -1  -3  13       12.27       11.87      1.42 o 
   0  -3  13       22.99       22.90      1.95 o 
   1  -3  13        0.21        0.00      0.36 o 
   2  -3  13        1.06        0.00      1.57 o 
   3  -3  13        5.31        1.57      3.53 o 
   4  -3  13        6.05        7.05      3.13 o 
  -6  -2  13       11.60        9.12      7.44 o 
  -5  -2  13       24.16        0.00      1.57 o 
  -4  -2  13       79.19       94.84      5.09 o 
  -3  -2  13        0.13        0.82      1.50 o 
  -2  -2  13        1.20        0.82      0.89 o 
  -1  -2  13       25.38       23.87      1.75 o 
   0  -2  13        1.80        2.48      1.13 o 
   1  -2  13       17.52       15.61      1.81 o 
   2  -2  13       26.84       25.79      1.59 o 
   3  -2  13        0.09        1.96      2.35 o 
   4  -2  13        4.45        8.23      5.09 o 
  -7  -1  13        2.79        0.59      1.66 o 
  -6  -1  13       12.15        0.00      1.57 o 
  -5  -1  13        0.01        0.00      1.96 o 
  -4  -1  13       38.50       51.72      3.92 o 
  -3  -1  13        4.06        3.13      1.38 o 
  -2  -1  13       19.61       19.47      1.50 o 
  -1  -1  13        1.82        2.44      1.20 o 
   0  -1  13        0.27        1.34      0.85 o 
   1  -1  13        4.39        4.26      1.50 o 
   2  -1  13       14.94       15.04      1.72 o 
   3  -1  13        3.54        3.25      0.95 o 
   4  -1  13        0.41        1.18      2.35 o 
  -7   0  13        0.14        0.00      1.57 o 
  -6   0  13        8.22        0.00      2.35 o 
  -5   0  13       11.94        0.00      2.35 o 
  -4   0  13        0.07        1.09      1.22 o 
  -3   0  13        4.60        1.94      1.24 o 
  -2   0  13       33.00       31.35      1.84 o 
  -1   0  13       81.98       89.87      3.21 o 
   0   0  13        3.19        3.22      1.12 o 
   1   0  13       68.98       75.90      4.37 o 
   2   0  13        6.13        7.95      1.19 o 
   3   0  13        6.01        3.41      1.14 o 
   4   0  13        8.77        8.00      3.46 o 
  -7   1  13        2.10        1.96      2.74 o 
  -6   1  13        0.32        0.00      2.35 o 
  -5   1  13       10.86        0.39      2.74 o 
  -4   1  13        0.06        0.87      1.22 o 
  -3   1  13       30.13       34.20      2.24 o 
  -2   1  13       40.54       51.36      2.42 o 
  -1   1  13       20.01       23.07      1.65 o 
   0   1  13      112.68      122.05      3.21 o 
   1   1  13       10.32       13.24      1.55 o 
   2   1  13       55.28       52.75      2.10 o 
   3   1  13        6.79        5.99      1.19 o 
  -7   2  13       13.43        8.62      5.88 o 
  -6   2  13        0.02        0.00      3.53 o 
  -5   2  13        1.36        1.88      1.57 o 
  -4   2  13       40.44       42.09      2.08 o 
  -3   2  13       20.35       19.18      1.95 o 
  -2   2  13       44.19       50.08      2.47 o 
  -1   2  13       10.99       11.33      1.32 o 
   0   2  13        2.46        5.27      1.29 o 
   1   2  13        6.18        7.02      1.40 o 
   2   2  13       12.45       10.98      1.42 o 
   3   2  13        1.14        0.78      1.57 o 
  -7   3  13        0.90        0.78      2.35 o 
  -6   3  13        0.43        0.39      1.96 o 
  -5   3  13        0.00        0.75      1.09 o 
  -4   3  13        0.30        0.00      1.14 o 
  -3   3  13        2.76        2.25      1.29 o 
  -2   3  13        2.38        1.83      1.13 o 
  -1   3  13        3.88        1.93      0.96 o 
   0   3  13        4.40        5.07      1.42 o 
   1   3  13       15.14        8.47      1.88 o 
   2   3  13       13.70       10.97      4.70 o 
   3   3  13        1.31        1.18      1.96 o 
  -6   4  13       13.22        6.37      3.72 o 
  -5   4  13        0.85        0.20      1.38 o 
  -4   4  13        0.16        0.00      0.85 o 
  -3   4  13        2.55        2.82      0.71 o 
  -2   4  13       41.45       44.26      1.98 o 
  -1   4  13       21.05       25.31      1.57 o 
   0   4  13        4.70        5.25      2.06 o 
   1   4  13      171.92      212.52      8.63 o 
   2   4  13       47.07       51.33      7.44 o 
  -6   5  13        1.36        1.57      2.25 o 
  -5   5  13       19.34       11.48     12.14 o 
  -4   5  13        0.30        1.47      2.25 o 
  -3   5  13       14.27        8.29      3.92 o 
  -2   5  13       16.57       13.66      3.33 o 
  -1   5  13        1.83        1.52      2.34 o 
   0   5  13       11.91       14.69      2.49 o 
   1   5  13        0.94        3.53      2.74 o 
  -5   6  13        0.68        0.54      2.02 o 
  -4   6  13        0.94        0.39      1.96 o 
  -3   6  13        1.79        3.01      2.37 o 
  -2   6  13        0.29        0.98      1.66 o 
  -1   6  13        0.12        1.57      2.74 o 
   0   6  13       31.50       35.26      5.09 o 
  -4   7  13        2.75        2.82      2.61 o 
  -3   7  13        0.00        0.00      1.59 o 
  -2   7  13        1.50        0.39      1.66 o 
  -2  -6  14        1.32        0.39      1.57 o 
  -1  -6  14        0.62        0.00      1.96 o 
   0  -6  14        2.29        1.57      2.74 o 
  -3  -5  14        6.93        9.79      2.35 o 
  -2  -5  14        0.31        0.10      1.01 o 
  -1  -5  14       15.65        3.05      1.50 o 
   0  -5  14        0.53        0.00      1.96 o 
   1  -5  14        0.01        0.39      3.53 o 
  -4  -4  14       54.55       44.28      5.88 o 
  -3  -4  14        0.22        0.00      1.66 o 
  -2  -4  14       18.28       12.71      8.42 o 
  -1  -4  14        4.93        5.32      1.53 o 
   0  -4  14        7.98        0.00      2.74 o 
   1  -4  14        2.53        0.00      1.96 o 
  -4  -3  14       35.01       26.64      5.49 o 
  -3  -3  14       63.30       54.88     30.17 o 
  -2  -3  14        1.84        0.40      0.85 o 
  -1  -3  14        3.67        2.46      1.14 o 
   0  -3  14       10.14        9.96      2.82 o 
   1  -3  14       14.64        0.00      2.74 o 
   2  -3  14        0.10        1.96      2.35 o 
  -5  -2  14        2.83        0.00      1.57 o 
  -4  -2  14       12.44        6.39      5.09 o 
  -3  -2  14        8.43        7.22      2.16 o 
  -2  -2  14       20.11       19.83      1.93 o 
  -1  -2  14       10.00       14.27      1.83 o 
   0  -2  14       80.81       79.39      2.61 o 
   1  -2  14       17.31       10.77      3.56 o 
   2  -2  14        0.55        3.13      3.92 o 
  -5  -1  14        1.96        0.00      1.57 o 
  -4  -1  14       85.85       93.96      4.01 o 
  -3  -1  14       30.51       17.50      5.39 o 
  -2  -1  14        0.16        0.54      1.00 o 
  -1  -1  14       22.00       24.76      1.70 o 
   0  -1  14        0.06        1.54      0.90 o 
   1  -1  14        2.11        2.48      1.09 o 
   2  -1  14        0.06        0.47      0.81 o 
  -5   0  14       16.16        0.00      1.57 o 
  -4   0  14        7.89        3.82      3.72 o 
  -3   0  14        1.18        0.71      1.09 o 
  -2   0  14        9.66       11.80      1.99 o 
  -1   0  14      104.07      121.65      3.98 o 
   0   0  14        7.44        7.50      1.47 o 
   1   0  14        0.31        0.74      0.87 o 
   2   0  14        5.12        5.14      1.38 o 
  -6   1  14        0.08        0.39      3.13 o 
  -5   1  14        2.79        1.14      1.59 o 
  -4   1  14        5.66        3.58      1.65 o 
  -3   1  14       13.67       17.67      2.06 o 
  -2   1  14       42.96       44.85      2.24 o 
  -1   1  14        0.01        0.00      0.91 o 
   0   1  14       66.04       69.61      3.13 o 
   1   1  14       18.96       24.37      2.28 o 
   2   1  14        3.19        3.21      1.61 o 
  -5   2  14        1.44        0.12      1.04 o 
  -4   2  14        1.25        1.69      1.24 o 
  -3   2  14        3.63        3.62      1.62 o 
  -2   2  14       29.39       36.24      2.35 o 
  -1   2  14       25.32       33.34      2.50 o 
   0   2  14        1.38        1.26      1.12 o 
   1   2  14        0.12        0.00      1.14 o 
  -5   3  14       37.13       40.33      3.73 o 
  -4   3  14        8.16        5.14      2.11 o 
  -3   3  14        1.34        1.27      1.19 o 
  -2   3  14      105.30      108.61      4.98 o 
  -1   3  14       15.34       13.80      4.04 o 
   0   3  14       11.56        7.38      1.65 o 
   1   3  14        9.90        5.55      5.29 o 
  -5   4  14        0.13        0.00      2.25 o 
  -4   4  14        7.47        5.82      3.72 o 
  -3   4  14        0.13        0.07      1.59 o 
  -2   4  14       15.05       14.20      2.49 o 
  -1   4  14       23.69       31.18      3.62 o 
   0   4  14       33.32       34.66      3.18 o 
  -4   5  14        0.02        1.96      1.94 o 
  -3   5  14       16.78       22.36      3.68 o 
  -2   5  14        4.97        5.86      2.67 o 
  -1   5  14       13.60       15.64      2.77 o 
  -1  -3  15        0.11        0.78      1.38 o 
  -2  -2  15        4.35        6.68      1.96 o 
  -1  -2  15       37.77       43.02      2.34 o 
   0  -2  15        0.55        0.20      1.11 o 
  -3  -1  15        1.89        0.00      1.38 o 
  -2  -1  15        7.24        6.66      1.66 o 
  -1  -1  15       54.89       61.83      4.29 o 
   0  -1  15        9.56        8.43      2.34 o 
  -3   0  15        0.01        0.00      1.59 o 
  -2   0  15        3.76        4.16      2.02 o 
  -1   0  15       48.97       59.29      3.05 o 
   0   0  15       11.06       10.32      1.62 o 
  -3   1  15        3.05        2.95      2.62 o 
  -2   1  15        1.26        2.74      1.66 o 
  -1   1  15       49.00       50.96      2.80 o 
  -2   2  15        2.39        2.35      1.40 o 
                                                 
